# Supplementary material for: A Drug Repurposing Approach Reveals Targetable Epigenetic Pathways in Plasmodium vivax Hypnozoites
Source: bioRxiv. 2024 Mar 25:2023.01.31.526483. Originally published 2023 Jan 31. Preprint. [Version 3] doi: 10.1101/2023.01.31.526483 (PMC9915689; doi:10.1101/2023.01.31.526483)
Supplement: Supplement 1 [file media-1.xlsx]

## Sheet: CompoundInformation
ReFRAME Screen
Synonyms	Calibr Code	UGA Code	Other Synonym	Smiles	Annotation	Status
Dihydralazine	CBR-001-571-820-4	UGA-0008889		NNc1nnc(c2c1cccc2)NN	Antihypertensive	Registered
Plasmocid	CBR-001-572-110-5	UGA-0004654		CCN(CCCNc1cc(OC)cc2c1nccc2)CC	Antimalarial	Discontinued?
MS-0735	CBR-001-572-134-3	UGA-0008949	sAUJ620	NNC(=S)N/N=C(\c1ccccn1)/C	Analog of A1110U, an Antiviral, Ribonucleotide-reductase-inhibitor	Analog; A1110U is Discontinued
Hydralazine	CBR-001-574-160-3	UGA-0009478	Hydralazine hydrochloride	NNc1nncc2c1cccc2	Benzodiazepine receptor Inhibitor; Calcium channel antagonist	Registered
Colforsin daropate	CBR-001-586-408-1	UGA-0007518		C=C[C@@]1(C)CC(=O)[C@]2([C@@](O1)(C)[C@@H](OC(=O)C)[C@H]([C@@H]1[C@]2(C)[C@@H](O)CCC1(C)C)OC(=O)CCN(C)C)O	Adenylate cyclase Stimulator; Adenylate cyclase stimulant	Registered
PAN-811	CBR-001-586-749-9	UGA-0009341	Triapine	NC(=S)N/N=C/c1ncccc1N	Antiviral Drugs; Alzheimer's Dementia, Treatment of;Stroke, Treatment of; Antineoplastic Enhancing Agents;Cancer Therapy; Antimetabolites;Apoptosis Inhibitors;Chelating Agents;Free Radical Scavengers;Ribonucleoside-Diphosphate Reductase Inhibitors; RIBONUCLEOTIDE REDUCTASE Inhibitor	Phase II
Todralazine	CBR-001-586-916-6	UGA-0009155		CCOC(=O)NNc1nncc2c1cccc2	Antihypertensive; Antimutagenic	Registered
RGH-5526	CBR-001-587-032-3	UGA-0006593		C/C(=N\Nc1ccc(nn1)N1CCOCC1)/CC(=O)OC(C)(C)C	Hypertension, Treatment of; Noradrenaline release modulator;	Phase I
Budralazine	CBR-001-587-246-5	UGA-0000195		CC(=C/C(=N/N=c/1\[nH]ncc2c1cccc2)/C)C	Alpha adrenergic receptor Agonist;	Registered
Dramedilol	CBR-001-593-286-2	UGA-0006483		COc1cc(CCNCC(COc2ccc(nn2)NN=C(C)C)O)ccc1OC	Beta adrenoreceptor antagonist; Hypertension	Phase I
Endralazine	CBR-001-597-262-0	UGA-0011768		NNc1nnc2c(c1)CN(CC2)C(=O)c1ccccc1	Vasodilator;Antihypertensive	Registered
Cadralazine	CBR-001-624-776-0	UGA-0031542		CCOC(=O)NNc1ccc(nn1)N(CC(O)C)CC	Guanylate cyclase stimulant	Discontinued, remains available in Italy and Japan
Pildralazine	CBR-001-635-378-9	UGA-0012234		CN(c1ccc(nn1)NN)CC(O)C	Calcium channel antagonist; Nitric oxide stimulant; Antihypertensive; Vasodilators	Discontinued
Mopidralazine	CBR-001-635-852-4	UGA-0012344		Cc1ccc(n1Nc1ccc(nn1)N1CCOCC1)C	Calcium channel antagonist; Nitric oxide stimulant; Antihypertensive	Preclinical
Rhodamine 123	CBR-050-127-020-8	UGA-0016105		COC(=O)c1ccccc1c1c2ccc(cc2[o+]c2c1ccc(c2)N)N	Prostate Cancer Therapy	Phase I
Narasin	CBR-050-127-705-0	UGA-0015558		CC[C@H]([C@H]1O[C@]2(C=C[C@H]([C@@]3(O2)CC[C@@](O3)(C)[C@H]2CC[C@]([C@@H](O2)C)(O)CC)O)[C@@H](C[C@@H]1C)C)C(=O)[C@H]([C@H]([C@@H]([C@@H]1O[C@H]([C@H](C[C@@H]1C)C)[C@H](C(=O)O)CC)C)O)C	Anticoccidials; Antineoplastic Enhancing Agents; Antiviral Drugs	Preclinical
Poziotinib	CBR-001-574-260-6	UGA-0004210		COC1=C(C=C2C(=C1)N=CN=C2NC3=C(C(=C(C=C3)Cl)Cl)F)OC4CCN(CC4)C(=O)C=C	HER2 inhibitor
Targetmol Epigenetic Library Screen
Synonyms	Targetmol Code	UGA Code	Other Synonym	Smiles	Annotation
Panobinostat	T2383	UGA-0001307	LBH589	CC1=C(C2=CC=CC=C2N1)CCNCC3=CC=C(C=C3)/C=C/C(=O)NO	HDAC inhibitor
Abexinostat	T0431	UGA-0001648	PCI-24781	CN(C)CC1=C(OC2=CC=CC=C21)C(=O)NCCOC3=CC=C(C=C3)C(=O)NO	HDAC inhibitor
Pracinostat	T1890	UGA-0002957	SB939	CCCCC1=NC2=C(N1CCN(CC)CC)C=CC(=C2)/C=C/C(=O)NO	HDAC inhibitor
Cyproheptadine	T0174	UGA-0034033		CN1CCC(=C2C3=CC=CC=C3C=CC4=CC=CC=C42)CC1	GPCR/G Protein
Cerdulatinib	T2487	UGA-0034151		CCS(=O)(=O)N1CCN(CC1)C2=CC=C(C=C2)NC3=NC=C(C(=N3)NC4CC4)C(=O)N	Angiogenesis; Chromatin/Epigenetic; JAK/STAT signaling;
MI2	T2649	UGA-0034162		CCCc1cc2c(ncnc2s1)N1CCN(CC1)C1=NCC(C)(C)S1	Menin-MLL Inhibitor
Raddeanin A	T3878	UGA-0034225		C[C@@H]1O[C@@H](O[C@H]2[C@H](O[C@H]3[C@H](O[C@H]4CC[C@]5(C)[C@H]6CC=C7[C@@H]8CC(C)(C)CC[C@]8(C(=O)O)CC[C@@]7(C)[C@]6(C)CC[C@H]5C4(C)C)OC[C@H](O)[C@@H]3O)O[C@H](CO)[C@@H](O)[C@@H]2O)[C@H](O)[C@H](O)[C@H]1O	Chromatin/Epigenetic; DNA Damage/DNA Repair; NF-Κb
CCT241736	T4428	UGA-0034255		Cc1nn(C)cc1-c1nc2c(N3CCN(Cc4ccc(Cl)cc4)CC3)c(Cl)cnc2[nH]1	Tyrosine Kinase/Adaptors;Cell Cycle/Checkpoint
666-15	T5318	UGA-0034269		NCCCOc1cc2ccccc2cc1C(=O)NCCOc1cc2ccccc2cc1C(=O)Nc1ccc(Cl)cc1O	CREB inhibitor
Givinostat	T6279	UGA-0034295	Givinostat hydrochloride monohydrate	CCN(CC)CC1=CC2=C(C=C1)C=C(COC(=O)NC1=CC=C(C=C1)C(=O)NO)C=C2	HDAC inhibitor
AR42	T6392	UGA-0034305		CC(C)[C@H](C(=O)Nc1ccc(cc1)C(=O)NO)c1ccccc1	HDAC inhibitor
Compounds from Summers et al. 2022	MMV Batch Codes	UGA Code	Other Synonym	Smiles	Annotation
MMV019721	MMV019721-08, MMV019721-10	UGA-0002150	CHEMBL 587715	CCN(CC)S(=O)(=O)c1ccc(Cl)c(C(=O)Nc2ccc3nc(C)sc3c2)c1	Plasmodium falciparum acetyl-coenzyme A synthetase inhibitor
MMV084978	MMV084978-04, MMV084978-05	UGA-0097160		C1(C(=O)NNC(C2=CSN=N2)=O)=CC=C(Cl)C=C1	Plasmodium falciparum acetyl-coenzyme A synthetase inhibitor

## Sheet: Fig1-PvLS-IPC
Table of individual P. vivax liver stage runs using the 8-day assay for Figs. 1 B, C. Yellow: inactivity of Monensin control likely due to solubility issues during source plate preparation. Bars represent SD of replicate wells.
Molecule Name	Synonyms	Batch Ref #	Run Date	Radical Cure Schizont Net Growth Area EC50 (μM)	Radical Cure Schizont Net Growth Area Maximum Inhibtion (%)	Radical Cure Schizont Net Growth Area Plot	Radical Cure Hypnozoite Quantity EC50 (μM)	Radical Cure Hypnozoite Quantity Maximum Inhibition (%)	Radical Cure Hypnozoite Quantity Plot	Radical Cure Toxicity CC50 (μM)	Radical Cure Toxicity Maximum Inhibtion (%)	Radical Cure Toxicity Plot	Primary Human Hepatocyte Lot	P. vivax Case	Screen Location
UGA-0031542	Cadralazine	RFM-008-828-8	2019-05-20	0.351	75.9		0.295	72.9		> 10.0	1.07		BGW	Pv836	IPC
UGA-0031542	Cadralazine	B2417	2019-05-22	0.621	85.9		1.02	92.3		> 50.0	7.13		BGW	Pv836	IPC
UGA-0031542	Cadralazine	RFM-008-828-8	2019-06-05	ND	65.5		0.34	87.8		> 10.0	4.13		BGW	Pv836	IPC
UGA-0000195	Budralazine	RFM-006-499-3	2019-05-20	> 10.0	39.5		> 10.0	28.3		> 10.0	-0.897		BGW	Pv836	IPC
UGA-0000195	Budralazine	RFM-006-499-3	2019-06-05	> 10.0	64		> 10.0	13.3		> 10.0	0.298		BGW	Pv836	IPC
UGA-0000247	KDU691	CBR-001-210-496-0	2019-05-20	0.21	81.6		> 3.00	19.6		> 3.00	-1.42		BGW	Pv836	IPC
UGA-0000247	KDU691	CBR-001-210-496-0	2019-05-28	> 0.111	61.8		> 3.00	8.91		> 3.00	-1.66		BGW	Pv836	IPC
UGA-0000247	KDU691	CBR-001-210-496-0	2019-06-05	0.0331	84.9		> 3.00	12.7		> 3.00	2.89		BGW	Pv836	IPC
UGA-0000247	KDU691	CBR-001-210-496-0	2019-06-06	> 0.333	67.2		> 3.00	0.523		> 3.00	4.54		BGW	Pv836	IPC
UGA-0002106	Monensin	CBR-001-547-426-7	2019-05-20	0.198	95.3		> 5.00	30		> 5.00	3.24		BGW	Pv836	IPC
UGA-0002106	Monensin	CBR-001-547-426-7	2019-05-28	0.232	92.3		> 5.00	14.2		> 5.00	-1.61		BGW	Pv836	IPC
UGA-0002106	Monensin	CBR-001-547-426-7	2019-06-05	0.14	96.7		> 5.00	25.1		> 5.00	0.428		BGW	Pv836	IPC
UGA-0002106	Monensin	CBR-001-547-426-7	2019-06-06	0.29	77.8		> 5.00	-2.26		> 5.00	3.26		BGW	Pv836	IPC
UGA-0002590	Nigericin	CBR-001-844-586-8	2019-05-20	0.00499	105		0.0128	101		> 0.100	4.33		BGW	Pv836	IPC
UGA-0002590	Nigericin	MMV638472-03	2019-05-22	0.00803	100		0.0227	101		> 0.200	10.8		BGW	Pv836	IPC
UGA-0002590	Nigericin	CBR-001-844-586-8	2019-05-28	0.00286	100		0.0109	102		> 0.100	13.7		BGW	Pv836	IPC
UGA-0002590	Nigericin	CBR-001-844-586-8	2019-06-05	0.00266	106		0.00897	100		> 0.100	9.8		BGW	Pv836	IPC
UGA-0002590	Nigericin	CBR-001-844-586-8	2019-06-06	> 0.100	93.5		0.0121	100		> 0.100	5.87		BGW	Pv836	IPC
UGA-0004210	Poziotinib	RFM-003-056-8	2019-05-20	> 10.0	50.9		> 10.0	36.2		> 10.0	15.4		BGW	Pv836	IPC
UGA-0004210	Poziotinib	RFM-003-056-8	2019-06-05	ND	70.1		> 10.0	28.5		> 10.0	6.52		BGW	Pv836	IPC
UGA-0004654	Plasmocid	RFM-001-042-4	2019-05-20	ND	59.3		> 3.33	58		> 10.0	11.3		BGW	Pv836	IPC
UGA-0004654	Plasmocid	RFM-001-042-4	2019-06-05	> 1.11	81.7		> 1.11	56.5		> 10.0	8.24		BGW	Pv836	IPC
UGA-0006483	Dramedilol	RFM-006-831-5	2019-05-20	> 10.0	43.8		> 10.0	30.6		> 10.0	6.24		BGW	Pv836	IPC
UGA-0006483	Dramedilol	RFM-006-831-5	2019-06-05	> 10.0	77.9		> 10.0	44.6		> 10.0	3.32		BGW	Pv836	IPC
UGA-0006593	RGH-5526	RFM-006-295-3	2019-05-20	> 10.0	52.9		> 10.0	24.6		> 10.0	3.6		BGW	Pv836	IPC
UGA-0006593	RGH-5526	RFM-006-295-3	2019-06-05	> 10.0	64.1		> 10.0	23		> 10.0	3.16		BGW	Pv836	IPC
UGA-0007518	Colforsin daropate	RFM-005-675-7	2019-05-28	> 10.0	39.1		0.0855	61.6		> 10.0	7.94		BGW	Pv836	IPC
UGA-0007518	Colforsin daropate	RFM-005-675-7	2019-06-06	> 10.0	60.5		> 10.0	17.4		> 10.0	7.03		BGW	Pv836	IPC
UGA-0008889	Dihydralazine	RFM-000-805-9	2019-05-20	> 10.0	43.1		> 10.0	17.6		> 10.0	-1.23		BGW	Pv836	IPC
UGA-0008889	Dihydralazine	RFM-000-805-9	2019-06-05	> 10.0	68.9		> 10.0	24.7		> 10.0	4.8		BGW	Pv836	IPC
UGA-0008949	MS-0735	RFM-001-066-2	2019-05-20	> 3.33	65.4		> 10.0	29.2		> 10.0	-0.21		BGW	Pv836	IPC
UGA-0008949	MS-0735	RFM-001-066-2	2019-06-05	> 3.33	86.4		3.76	64.5		> 10.0	4.43		BGW	Pv836	IPC
UGA-0009155	Todralazine	RFM-006-179-0	2019-05-20	> 10.0	31.7		> 10.0	4.64		> 10.0	-5.38		BGW	Pv836	IPC
UGA-0009155	Todralazine	RFM-006-179-0	2019-06-05	> 10.0	79.5		> 10.0	31.1		> 10.0	4.97		BGW	Pv836	IPC
UGA-0009341	PAN-811	RFM-006-013-9	2019-05-28	> 10.0	35.9		> 10.0	40.5		> 10.0	8.16		BGW	Pv836	IPC
UGA-0009341	PAN-811	RFM-006-013-9	2019-06-06	> 10.0	40.9		> 10.0	29.4		> 10.0	8.9		BGW	Pv836	IPC
UGA-0009478	Hydralazine	RFM-002-956-1	2019-05-20	> 10.0	47.4		ND	48.7		> 10.0	17.8		BGW	Pv836	IPC
UGA-0009478	Hydralazine	S256202	2019-05-22	3.79	81.5		> 16.7	89.8		> 50.0	3.75		BGW	Pv836	IPC
UGA-0009478	Hydralazine	RFM-002-956-1	2019-06-05	> 10.0	48.6		1.78	70		> 10.0	7.21		BGW	Pv836	IPC
UGA-0011768	Endralazine	RFM-007-087-1	2019-05-20	> 10.0	47.6		> 10.0	11.6		> 10.0	7.22		BGW	Pv836	IPC
UGA-0011768	Endralazine	RFM-007-087-1	2019-06-05	ND	73.4		> 10.0	38.7		> 10.0	17.7		BGW	Pv836	IPC
UGA-0012234	Pildralazine	RFM-010-809-8	2019-05-20	> 1.11	66.2		1.28	75.2		> 10.0	0.477		BGW	Pv836	IPC
UGA-0012234	Pildralazine	RFM-010-809-8	2019-06-05	ND	98.1		0.532	94.6		> 10.0	3.74		BGW	Pv836	IPC
UGA-0012344	Mopidralazine	RFM-010-923-9	2019-05-20	> 10.0	30.2		> 10.0	26.9		> 10.0	1.07		BGW	Pv836	IPC
UGA-0012344	Mopidralazine	RFM-010-923-9	2019-06-05	ND	71.2		> 10.0	24.7		> 10.0	2.98		BGW	Pv836	IPC
UGA-0015558	Narasin	RFM-012-760-6	2019-05-28	> 3.33	81.3		2.24	88.8		> 10.0	10		BGW	Pv836	IPC
UGA-0015558	Narasin	RFM-012-760-6	2019-06-06	0.315	123		1.16	99.5		> 10.0	10.7		BGW	Pv836	IPC
UGA-0016105	Rhodamine 123	RFM-012-847-2	2019-05-28	> 3.33	97.7		3.62	103		> 10.0	9.55		BGW	Pv836	IPC
UGA-0016105	Rhodamine 123	RFM-012-847-2	2019-06-06	> 3.33	90.9		9.79	81.7		> 10.0	12.7		BGW	Pv836	IPC

## Sheet: Fig1-PvLS-NITD
Table of individual P. vivax liver stage runs using the 8-day assay at Novartis Institute for Tropical Disease using a P. vivax case shipped from Mahidol Vivax Research Unit for Figs. 1C, S3. Bars represent SD of replicate wells.
Molecule Name	Synonyms	Batch Ref #	Run Date	Radical Cure Schizont Quantity t EC50 (μM)	Radical Cure Schizont Quantity Maximum Inhibtion (%)	Radical Cure Schizont Quantity Plot	Radical Cure Hypnozoite Quantity EC50 (μM)	Radical Cure Hypnozoite Quantity Maximum Inhibition (%)	Radical Cure Hypnozoite Quantity Plot	Radical Cure Toxicity CC50 (μM)	Radical Cure Toxicity Maximum Inhibtion (%)	Radical Cure Toxicity Plot	Primary Human Hepatocyte Lot	P. vivax Case	Screen Location
UGA-0031542	Cadralazine	Cadralazine-NITD-batch01	2021-02-25	> 3.33	60.5		0.246	82.3		> 10.0	2.93		BGW	VTTY201	NITD
UGA-0015557	Maduramicin	Maduramicin-NITD-batch01	2021-02-25	< 0.0137	100		< 0.0137	100		0.937	56.6		BGW	VTTY201	NITD
UGA-0009478	Hydralazine	Hydralazine-NITD-batch01	2021-02-25	> 10.0	44.7		0.633	80.8		> 10.0	3.6		BGW	VTTY201	NITD
UGA-0004210	Poziotinib	Poziotinib-NITD-batch01	2021-02-25	1.81	92.1		0.677	95.9		> 10.0	1.81		BGW	VTTY201	NITD

## Sheet: Fig1-PcLS-UGA
Table of individual P. cynomolgi liver stage runs using the 8-day assay at the University of Georgia using the Rossan strain for Fig. 1C. Bars represent SD of replicate wells.
Molecule Name	Synonyms	Batch Ref #	Run Date	Radical Cure Schizont Net Growth Area EC50 (μM)	Radical Cure Schizont Net Growth Area Maximum Inhibtion (%)	Radical Cure Schizont Net Growth Area Plot	Radical Cure Hypnozoite Quantity EC50 (μM)	Radical Cure Hypnozoite Quantity Maximum Inhibition (%)	Radical Cure Hypnozoite Quantity Plot	Radical Cure Toxicity CC50 (μM)	Radical Cure Toxicity Maximum Inhibtion (%)	Radical Cure Toxicity Plot	Primary Simian Hepatocyte Lot	P. cynomolgi Strain	Screen Location
UGA-0031542	Cadralazine	G3020	2022-04-01	> 50.0	61.6		> 50.0	38.7		> 16.7	16.2		NPI	P. cynomolgi Rossan	UGA
UGA-0015557	Maduramicin	K1715	2022-04-01	< 460E-06	110		0.00548	103		> 0.111	46.9		NPI	P. cynomolgi Rossan	UGA
UGA-0009478	Hydralazine	S256202	2022-04-01	> 50.0	56.7		> 50.0	42		> 16.7	16.9		NPI	P. cynomolgi Rossan	UGA
UGA-0031542	Cadralazine	G3020	2022-04-02	> 50.0	23.8		> 50.0	7.34		> 16.7	22.9		CWP	P. cynomolgi Rossan	UGA
UGA-0015557	Maduramicin	K1715	2022-04-02	< 460E-06	120		0.0324	101		> 1.00	45.3		CWP	P. cynomolgi Rossan	UGA
UGA-0009478	Hydralazine	S256202	2022-04-02	ND	87.3		17.6	66.1		> 16.7	29.1		CWP	P. cynomolgi Rossan	UGA

## Sheet: Fig1-PcLS-NITD
Table of individual P. cynomolgi liver stage runs using the 8-day assay at Novartis Institute for Tropical Disease using P. cynomolgi B strain shipped from Armed Forces Research Institute of Medical Science for Figs. 1C, S3. Bars represent SD of replicate wells.
Molecule Name	Synonyms	Batch Ref #	Run Date	Radical Cure Schizont Quantity t EC50 (μM)	Radical Cure Schizont Quantity Maximum Inhibtion (%)	Radical Cure Schizont Quantity Plot	Radical Cure Hypnozoite Quantity EC50 (μM)	Radical Cure Hypnozoite Quantity Maximum Inhibition (%)	Radical Cure Hypnozoite Quantity Plot	Radical Cure Toxicity CC50 (μM)	Radical Cure Toxicity Maximum Inhibtion (%)	Radical Cure Toxicity Plot	Primary Simian Hepatocyte Lot	P. cynomolgi Strain	Screen Location
UGA-0000195	Budralazine	D3019	2020-09-29	> 10.0	15.7		> 10.0	4.35		> 10.0	3.04		NPI	P. cynomolgi B	NITD
UGA-0004210	Poziotinib	Poziotinib-NITD-batch01	2021-01-21	1.1	97.5		> 1.11	66.9		1.52	68.5		NPI	P. cynomolgi B	NITD
UGA-0004210	Poziotinib	Poziotinib-NITD-batch01	2021-09-23	3.07	100		> 10.0	12.5		3.45	53.8		XXJ	P. cynomolgi B	NITD
UGA-0004210	Poziotinib	Poziotinib-NITD-batch01	2021-09-24	> 10.0	17.2		2.13	95		2.52	55.1		NDO	P. cynomolgi B	NITD
UGA-0009478	Hydralazine	Hydralazine-NITD-batch01	2021-01-21	> 10.0	32		> 10.0	35.4		> 10.0	18.2		NPI	P. cynomolgi B	NITD
UGA-0009478	Hydralazine	Hydralazine-NITD-batch01	2021-09-23	> 10.0	7.14		> 10.0	20.5		> 10.0	2.6		XXJ	P. cynomolgi B	NITD
UGA-0009478	Hydralazine	Hydralazine-NITD-batch01	2021-09-24	> 10.0	2.6		> 10.0	26.2		> 10.0	5.28		NDO	P. cynomolgi B	NITD
UGA-0015557	Maduramicin	Maduramicin-NITD-batch01	2021-01-21	< 0.0137	100		0.0174	85.7		1.11	93.9		NPI	P. cynomolgi B	NITD
UGA-0015557	Maduramicin	Maduramicin-NITD-batch01	2021-09-23	0.0277	100		0.0343	92.1		3.61	76.7		XXJ	P. cynomolgi B	105.248
UGA-0015557	Maduramicin	Maduramicin-NITD-batch01	2021-09-24	0.0172	85.7		< 0.0137	100		1.07	94.3		NDO	P. cynomolgi B
UGA-0031542	Cadralazine	B2417	2020-09-29	> 10.0	41.1		> 10.0	30.3		> 10.0	39.3		NPI	P. cynomolgi B
UGA-0031542	Cadralazine	Cadralazine-NITD-batch01	2021-01-21	> 10.0	40		> 10.0	9.9		> 10.0	3.61		NPI	P. cynomolgi B
UGA-0031542	Cadralazine	Cadralazine-NITD-batch01	2021-09-23	> 10.0	7.14		> 10.0	11.4		> 10.0	-0.784		XXJ	P. cynomolgi B
UGA-0031542	Cadralazine	Cadralazine-NITD-batch01	2021-09-24	> 10.0	4.17		> 10.0	12.5		> 10.0	2.95		NDO	P. cynomolgi B

## Sheet: Fig1-Counterscreens-Calibr
Table of counterscreens performed at Calibr for Figs. 1B, S2. Pbluc, P. berghei luciferase liver stage assay; Dd2, P. falciparum strain Dd2 asexual blood stage assay; HEK293T, cytotoxicity assay; HepG2, cytotoxicity assay
							Dose Response Overlays				PbLuc run 1									PbLuc run 2									PbLuc run 3									PbLuc run 4									PbLuc run 5
Compound ID	Compound	Library/Category	Smiles	Annotation Code	Annotation	Status	PbLuc Overlay	PfSG Dd2 Overlay	HEK293T Overlay	HepG2 Overlay	Curve	qAC50 Mode	qAC50	Log AC50	SE Log AC50	S0	Sinf	nHill	Data Mode	Curve	qAC50 Mode	qAC50	Log AC50	SE Log AC50	S0	Sinf	nHill	Data Mode	Curve	qAC50 Mode	qAC50	Log AC50	SE Log AC50	S0	Sinf	nHill	Data Mode	Curve	qAC50 Mode	qAC50	Log AC50	SE Log AC50	S0	Sinf	nHill	Data Mode	Curve	qAC50 Mode	qAC50
CBR-001-210-496-0	KDU691	control	CNC(=O)c1ccc(cc1)c1cnc2n1cc(nc2)C(=O)N(c1ccc(cc1)Cl)C	NTD	Antimalarial; Plasmodium PI(4)K inhibitor	Preclinical						=	4.8205e-08	-7.31691	0.0432668	-5.33433	-102.389	4	decreasing		=	2.5059e-08	-7.60104	0.031046	6.83453	-100	1.7214	decreasing		=	3.81719e-08	-7.41826	0.0382767	11.3403	-100.531	2.61214	decreasing		=	4.65794e-08	-7.33181	0.0359688	25.6817	-98.6184	3.46171	decreasing		=	6.96393e-08
CBR-001-547-426-7	Monensin	control	CC[C@]1(CC[C@@H](O1)[C@]1(C)CC[C@]2(C[C@H](O)[C@@H](C)[C@H](O2)[C@@H](C)[C@@H](OC)C(C)C([O-])=O)O1)[C@@H]1O[C@H](C[C@@H]1C)[C@H]1O[C@@](O)(CO)[C@H](C)C[C@@H]1C	ABX	Antibiotic; Polyether ionophore	Animal approved (feed)						=	7.13023e-11	-10.1469	0.0125032	20.7757	-99.8176	3.70506	decreasing		=	7.22867e-11	-10.1409	0.0259084	0	-100	4	decreasing		=	1.09439e-10	-9.96083	0.048296	28.1863	-100.672	2.4104	decreasing		=	2.61681e-10	-9.58223	0.0720024	0	-101.574	1.53365	decreasing		=	1.00996e-09
CBR-001-844-586-8	Nigericin	control	COC1CC(CC2CCC(C(O2)C(C(=O)O)C)C)OC2(C1C)OC(CC2C)(C)C1CCC(O1)(C)C1OC(CC1C)C1OC(O)(CO)C(CC1C)C	ABX	Antibiotic; Polyether ionophore	Preclinical						=	1.65645e-10	-9.78082	0.0483336	0	-102.572	4	decreasing		<	3.38702e-10	-11.4702	0.297645	0	-100	0.5	decreasing (super-active)		=	1.27018e-10	-9.89613	0.0324238	30	-101.131	2.97568	decreasing		=	2.3048e-10	-9.63737	0.0359082	30	-103.268	2.84535	decreasing		=	4.26816e-09
CBR-001-546-303-3	Puromycin	cytotoxicity control	COc1ccc(C[C@H](N)C(=O)N[C@@H]2[C@@H](CO)O[C@H]([C@@H]2O)n2cnc3c(ncnc23)N(C)C)cc1	ABX	Antibiotic protein synthesis inhibitor; Translational inhibitor	Biological testing																								=	8.56585e-07	-6.06723	0.061038	8.25484	-99.6923	4	decreasing
CBR-001-843-947-9	Puromycin	cytotoxicity control	OC[C@H]1O[C@H]([C@@H]([C@@H]1NC(=O)[C@H](Cc1ccc(cc1)OC)N)O)n1cnc2c1ncnc2N(C)C	ABX	Antibiotic protein synthesis inhibitor; Translational inhibitor	Biological testing																																										=	1.17676e-06
CBR-001-624-776-0	Cadralazine	ReFRAME - hit	CCOC(=O)NNc1ccc(nn1)N(CC(O)C)CC	AHYP	Antihypertensive; Guanylate cyclase stimulant	Registered (Italy); Withdrawn in rest of Europe						>	5e-06						inactive		>	2e-05						inactive		>	1e-05						inactive		>	1e-05						inactive		>	1e-05
CBR-050-127-705-0	Narasin	ReFRAME - hit (rediscovered)	CC[C@H]([C@H]1O[C@]2(C=C[C@H]([C@@]3(O2)CC[C@@](O3)(C)[C@H]2CC[C@]([C@@H](O2)C)(O)CC)O)[C@@H](C[C@@H]1C)C)C(=O)[C@H]([C@H]([C@@H]([C@@H]1O[C@H]([C@H](C[C@@H]1C)C)[C@H](C(=O)O)CC)C)O)C	ABX	Anticoccidial; Antineoplastic Enhancing Agent; Antiviral	Preclinical; Animal approved (feed)						=	7.23343e-10	-9.14066	0.0135676	22.7077	-100.258	2.46855	decreasing		<	3.38702e-10	-10.8754	0.29599	0	-100	0.5	decreasing (super-active)		=	3.99521e-10	-9.39846	0.0362413	7.25296	-99.6644	2.02647	decreasing		=	4.65948e-10	-9.33166	0.0259036	30	-99.0008	2.86724	decreasing		=	3.25162e-09
CBR-001-635-378-9	Pildralazine	ReFRAME - hit	CN(c1ccc(nn1)NN)CC(O)C	AHYP	Antihypertensive; Calcium channel antagonist; Nitric oxide stimulant	Registered (discontinued)						>	5e-06						inactive		>	2e-05						inactive		>	1e-05						inactive		>	1e-05						inactive		>	1e-05
CBR-050-127-020-8	Rhodamine 123	ReFRAME - hit	COC(=O)c1ccccc1c1c2ccc(cc2[o+]c2c1ccc(c2)N)N	ONC	Prostate Cancer Therapy; P-Glycoprotein (MDR-1; ABCB1) Inhibitor	Phase I						>	5e-06						inactive		>	2e-05	-4.38116	0.286513	-13.0056	-100	0.5	decreasing (weakly active)		>	1e-05						inactive		>	1e-05						inactive		>	1e-05
CBR-001-572-134-3	MS-0735	ReFRAME - hit	NNC(=S)N/N=C(\c1ccccn1)/C	AV	Antiviral; Analog of ribonucleotide reductase inhibitor	Biological Testing						=	6.47717e-07	-6.18861	0.0614667	-8.37538	-102.686	2.0221	decreasing		=	6.03917e-07	-6.21902	0.0535681	-0.154947	-100	1.19076	decreasing		=	4.74175e-07	-6.32406	0.0793359	9.22603	-100.596	2.90479	decreasing		=	5.69708e-07	-6.24435	0.0957834	10.6709	-89.5055	2.69079	decreasing		=	7.11798e-07
CBR-001-574-160-3	Hydralazine	ReFRAME - hit	NNc1nncc2c1cccc2	AHYP	Antihypertensive; Benzodiazepine receptor inhibitor; Calcium channel antagonist	Registered						>	5e-06						inactive		>	2e-05						inactive		>	1e-05						inactive		>	1e-05						inactive		>	1e-05
CBR-001-572-110-5	Plasmocid	ReFRAME - hit	CCN(CCCNc1cc(OC)cc2c1nccc2)CC	NTD	Antimalarial; 8-Aminoquinoline	No longer in use						=	3.30553e-06	-5.48076	0.082142	-1.70017	-100	1.19514	decreasing		=	2.5074e-06	-5.60078	0.100453	1.736	-100	0.556778	decreasing		=	2.45937e-06	-5.60918	0.09565	12.3051	-87.6949	1.58725	decreasing		>	1e-05	-4.92949	0.185768	25.9529	-100	0.76615	decreasing (weakly active)		=	8.07513e-07
CBR-001-586-408-1	Colforsin daropate	ReFRAME - hit	C=C[C@@]1(C)CC(=O)[C@]2([C@@](O1)(C)[C@@H](OC(=O)C)[C@H]([C@@H]1[C@]2(C)[C@@H](O)CCC1(C)C)OC(=O)CCN(C)C)O	AHYP	Antihypertensive; Adenylate cyclase stimulator; Glaucoma therapy	Registered (Haert Failure: Japan; Glaucoma: India, Europe, Australia); Pre-Registered (Glaucoma: USA)						>	5e-06	-5.21765	0.0993625	-5.83249	-100	1.10548	decreasing (weakly active)		>	2e-05	-4.47931	0.143304	-9.66121	-100	0.767383	decreasing (weakly active)		>	1e-05						inactive		>	1e-05						inactive		>	1e-05
CBR-001-574-260-6	Poziotinib	ReFRAME - hit	C=CC(=O)N1CCC(CC1)Oc1cc2c(ncnc2cc1OC)Nc1ccc(c(c1F)Cl)Cl	ONC	EGFR (HER1; erbB1) inhibitor; ERBB-2- and -4-receptor-antagonist; HER2 (erbB2) inhibitor; HER4 (erbB4) inhibitor; PAN-HER inhibitor; Protein-tyrosine-kinase-inhibitor; Signal Transduction Modulator; Anticancer; Breast Cancer, Gastric, Head and Neck, Lung Therapy	Phase II																								=	6.38538e-06	-5.19481	0.077143	11.2444	-100	4	decreasing		=	6.84679e-06	-5.16451	0.0890526	30	-100	4	decreasing		=	4.51219e-06
CBR-001-587-246-5	Budralazine	ReFRAME - hydralazine analog	CC(=C/C(=N/N=c/1\[nH]ncc2c1cccc2)/C)C	AHYP	Antihypertensive; Alpha adrenergic receptor agonist	Registered outside of US						=	3.72655e-06	-5.42869	0.074685	-3.20438	100	3.85096	increasing		=	3.18265e-06	-5.49721	0.0734936	-2.77635	100	3.47978	increasing		=	4.34836e-07	-6.36167	0.0870271	-0.355601	81.8999	2.16924	increasing		=	8.22028e-07	-6.08511	0.222436	22.4482	100	1.76256	increasing		=	9.77595e-07
CBR-001-586-916-6	Todralazine	ReFRAME - hydralazine analog	CCOC(=O)NNc1nncc2c1cccc2	AHYP	Antihypertensive; Antimutagenic	Preclinical?						>	5e-06						inactive		>	2e-05						inactive		>	1e-05						inactive		>	1e-05						inactive		>	1e-05
CBR-001-571-820-4	Dihydralazine	ReFRAME - hydralazine analog	NNc1nnc(c2c1cccc2)NN	AHYP	Antihypertensive	Biological Testing						=	2.02298e-06	-5.69401	0.115139	-1.97616	-100	0.845709	decreasing		=	3.64266e-06	-5.43858	0.068658	6.52475	-100	0.802794	decreasing		=	2.20119e-06	-5.65734	0.115271	6.26914	-100	1.07206	decreasing		=	3.96264e-06	-5.40202	0.0966764	19.0191	-100	1.61643	decreasing		=	3.6177e-06
CBR-001-586-749-9	PAN-811	ReFRAME - hydralazine analog	NC(=S)N/N=C/c1ncccc1N	ONC	Cancer Therapy; Antineoplastic Enhancing Agent (Chemosensitizer); Treatment of Alzheimer's Dementia, Stroke, Leukemia; Antimetabolite; Apoptosis Inhibitor; Chelating Agent; Free Radical Scavenger; Antiviral; Ribonucleoside-Diphosphate Reductase Inhibitor	Phase II						=	1.00146e-06	-5.99937	0.0713154	-1.31768	-102.44	4	decreasing		=	5.28759e-07	-6.27674	0.0799019	6.09197	-100	4	decreasing		=	2.20104e-06	-5.65737	0.0910552	19.1846	-107.648	4	decreasing		>	1e-05						inactive		=	2.02191e-06
CBR-001-587-032-3	RGH-5526	ReFRAME - hydralazine analog	C/C(=N\Nc1ccc(nn1)N1CCOCC1)/CC(=O)OC(C)(C)C	AHYP	Antihypertensive; Noradrenaline release modulator	Phase I						>	5e-06						inactive		>	2e-05						inactive		>	1e-05						inactive		>	1e-05						inactive		>	1e-05
CBR-001-593-286-2	Dramedilol	ReFRAME - hydralazine analog	COc1cc(CCNCC(COc2ccc(nn2)NN=C(C)C)O)ccc1OC	AHYP	Antihypertensive; Beta adrenoreceptor antagonist	Phase I						>	5e-06						inactive		>	2e-05						inactive		>	1e-05						inactive		>	1e-05						inactive		>	1e-05
CBR-001-597-262-0	Endralazine	ReFRAME - hydralazine analog	NNc1nnc2c(c1)CN(CC2)C(=O)c1ccccc1	AHYP	Antihypertensive; Guanylate cyclase stimulant	Registered (discontinued)						>	5e-06						inactive		>	2e-05						inactive		>	1e-05						inactive		>	1e-05						inactive		>	1e-05
CBR-001-635-852-4	Mopidralazine	ReFRAME - hydralazine analog	Cc1ccc(n1Nc1ccc(nn1)N1CCOCC1)C	AHYP	Antihypertensive; Calcium channel antagonist; Nitric oxide stimulant	Phase II (discontinued)						>	5e-06						inactive		>	2e-05						inactive		>	1e-05						inactive		>	1e-05						inactive		>	1e-05
[truncated: 114 more columns]

## Sheet: Fig1-PcABS-UGA
Table of P. cynomolgi asexual blood stage strain DC runs at UGA for Fig. 1B. Bars represent SD of replicate wells.
Molecule Name	Synonyms	Batch Ref #	Run Date	PcABS EC50 (μM)	PcABS Maximum Inhibition (%)	PcABS Plot	Strain
UGA-0000195	Budralazine	D3019	2020-01-21	> 5.000	15.439		P. cynomolgi DC
UGA-0000195	Budralazine	D3019	2020-01-22	> 5.000	7.708		P. cynomolgi DC
UGA-0031542	Cadralazine	B2417	2020-01-21	> 5.000	42.556		P. cynomolgi DC
UGA-0031542	Cadralazine	B2417	2020-01-22	> 5.000	31.21		P. cynomolgi DC
UGA-0009478	Hydralazine	S256202	2020-01-21	> 5.000	23.224		P. cynomolgi DC
UGA-0009478	Hydralazine	S256202	2020-01-22	> 5.000	23.802		P. cynomolgi DC

## Sheet: FigS2-PfABS-UGA
Table of P. falciparum asexual blood stage strain W2 runs at UGA for Fig. S2. Bars represent SD of replicate wells.
Molecule Name	Synonyms	Batch Ref #	Run Date	PfABS EC50 (μM)	PfABS Maximum Inhibition (%)	PfABS Plot	Strain
UGA-0000195	Budralazine	D3019	2020-02-10	> 5.00	25.6		W2
UGA-0000195	Budralazine	D3019	2019-08-07	> 5.00	8.49		W2
UGA-0009478	Hydralazine	S256202	2020-02-10	> 5.00	46.9		W2
UGA-0009478	Hydralazine	S256202	2019-08-07	> 5.00	23.9		W2
UGA-0015560	Dihydroartemisinin	SLCC9894	2020-02-10	0.039	100		W2
UGA-0015560	Dihydroartemisinin	SLCC9894	2019-08-07	0.0363	101		W2
UGA-0031542	Cadralazine	B2417	2020-02-10	> 5.00	31.3		W2
UGA-0031542	Cadralazine	B2417	2019-08-07	> 5.00	11.6		W2

## Sheet: Fig2-Synergy
Table of compound concentrations and hypnozoite inhbition used for Figs. 2, S5
Replicate	Row	Column	[Cadralazine], (µM)	[5-azacytidine], (µM)	Log [Cadralazine], M	Log [5-azacytidine], M	Hypnozoite Inhibition (%)
Replicate 1	A	1	50	0	-4.30103	0	96.7638
Replicate 1	A	2	25	0	-4.60206	0	90.2913
Replicate 1	A	3	12.5	0	-4.90309	0	87.055
Replicate 1	A	4	6.25	0	-5.20412	0	82.2006
Replicate 1	A	5	3.125	0	-5.50515	0	72.4919
Replicate 1	A	6	1.5625	0	-5.80618	0	51.4563
Replicate 1	A	7	0.78125	0	-6.10721	0	53.0744
Replicate 1	A	8	0.390625	0	-6.40824	0	51.4563
Replicate 1	A	9	0.195312	0	-6.70927	0	22.3301
Replicate 1	A	10	0.0976562	0	-7.0103	0	-6.79612
Replicate 1	A	11	0.0488281	0	-7.31133	0	6.14887
Replicate 1	A	12	0.0244141	0	-7.61236	0	-13.2686
Replicate 1	A	13	50	0	-4.30103	0	91.9094
Replicate 1	A	14	25	0	-4.60206	0	93.5275
Replicate 1	A	15	12.5	0	-4.90309	0	83.8188
Replicate 1	A	16	6.25	0	-5.20412	0	87.055
Replicate 1	A	17	3.125	0	-5.50515	0	67.6375
Replicate 1	A	18	1.5625	0	-5.80618	0	72.4919
Replicate 1	A	19	0.78125	0	-6.10721	0	72.4919
Replicate 1	A	20	0.390625	0	-6.40824	0	25.5663
Replicate 1	A	21	0.195312	0	-6.70927	0	6.14887
Replicate 1	A	22	0.0976562	0	-7.0103	0	-8.41424
Replicate 1	A	23	0.0488281	0	-7.31133	0	-5.17799
Replicate 1	A	24	0.0244141	0	-7.61236	0	-19.7411
Replicate 1	B	1	0	50	0	-4.30103	-14.8867
Replicate 1	B	2	0	25	0	-4.60206	30.4207
Replicate 1	B	3	0	12.5	0	-4.90309	15.8576
Replicate 1	B	4	0	6.25	0	-5.20412	19.0939
Replicate 1	B	5	0	3.125	0	-5.50515	-45.6311
Replicate 1	B	6	0	1.5625	0	-5.80618	14.2395
Replicate 1	B	7	0	0.78125	0	-6.10721	9.38511
Replicate 1	B	8	0	0.390625	0	-6.40824	17.4757
Replicate 1	B	9	0	0.195312	0	-6.70927	-35.9223
Replicate 1	B	10	0	0.0976562	0	-7.0103	11.0032
Replicate 1	B	11	0	0.0488281	0	-7.31133	1.2945
Replicate 1	B	12	0	0.0244141	0	-7.61236	-10.0324
Replicate 1	B	13	0	50	0	-4.30103	67.6375
Replicate 1	B	14	0	25	0	-4.60206	20.712
Replicate 1	B	15	0	12.5	0	-4.90309	35.2751
Replicate 1	B	16	0	6.25	0	-5.20412	15.8576
Replicate 1	B	17	0	3.125	0	-5.50515	-16.5049
Replicate 1	B	18	0	1.5625	0	-5.80618	9.38511
Replicate 1	B	19	0	0.78125	0	-6.10721	4.53074
Replicate 1	B	20	0	0.390625	0	-6.40824	30.4207
Replicate 1	B	21	0	0.195312	0	-6.70927	15.8576
Replicate 1	B	22	0	0.0976562	0	-7.0103	22.3301
Replicate 1	B	23	0	0.0488281	0	-7.31133	51.4563
Replicate 1	B	24	0	0.0244141	0	-7.61236	6.14887
Replicate 1	C	1	45.5	4.5	-4.34199	-5.34679	95.1456
Replicate 1	C	2	22.75	2.25	-4.64302	-5.64782	91.9094
Replicate 1	C	3	11.375	1.125	-4.94405	-5.94885	93.5275
Replicate 1	C	4	5.6875	0.5625	-5.24508	-6.24988	90.2913
Replicate 1	C	5	2.84375	0.28125	-5.54611	-6.55091	87.055
Replicate 1	C	6	1.42188	0.140625	-5.84714	-6.85194	77.3463
Replicate 1	C	7	0.710938	0.0703125	-6.14817	-7.15297	53.0744
Replicate 1	C	8	0.355469	0.0351562	-6.4492	-7.454	32.0388
Replicate 1	C	9	0.177734	0.0175781	-6.75023	-7.75503	25.5663
Replicate 1	C	10	0.0888672	0.00878906	-7.05126	-8.05606	19.0939
Replicate 1	C	11	0.0444336	0.00439453	-7.35229	-8.35709	23.9482
Replicate 1	C	12	0.0222168	0.00219727	-7.65332	-8.65812	-31.068
Replicate 1	C	13	45.5	4.5	-4.34199	-5.34679	96.7638
Replicate 1	C	14	22.75	2.25	-4.64302	-5.64782	87.055
Replicate 1	C	15	11.375	1.125	-4.94405	-5.94885	95.1456
Replicate 1	C	16	5.6875	0.5625	-5.24508	-6.24988	93.5275
Replicate 1	C	17	2.84375	0.28125	-5.54611	-6.55091	87.055
Replicate 1	C	18	1.42188	0.140625	-5.84714	-6.85194	70.8738
Replicate 1	C	19	0.710938	0.0703125	-6.14817	-7.15297	36.8932
Replicate 1	C	20	0.355469	0.0351562	-6.4492	-7.454	40.1294
Replicate 1	C	21	0.177734	0.0175781	-6.75023	-7.75503	57.9288
Replicate 1	C	22	0.0888672	0.00878906	-7.05126	-8.05606	40.1294
Replicate 1	C	23	0.0444336	0.00439453	-7.35229	-8.35709	38.5113
Replicate 1	C	24	0.0222168	0.00219727	-7.65332	-8.65812	49.8382
Replicate 1	D	1	4.5	45.5	-5.34679	-4.34199	59.5469
Replicate 1	D	2	2.25	22.75	-5.64782	-4.64302	77.3463
Replicate 1	D	3	1.125	11.375	-5.94885	-4.94405	69.2557
Replicate 1	D	4	0.5625	5.6875	-6.24988	-5.24508	59.5469
Replicate 1	D	5	0.28125	2.84375	-6.55091	-5.54611	43.3657
Replicate 1	D	6	0.140625	1.42188	-6.85194	-5.84714	27.1845
Replicate 1	D	7	0.0703125	0.710938	-7.15297	-6.14817	6.14887
Replicate 1	D	8	0.0351562	0.355469	-7.454	-6.4492	25.5663
Replicate 1	D	9	0.0175781	0.177734	-7.75503	-6.75023	41.7476
Replicate 1	D	10	0.00878906	0.0888672	-8.05606	-7.05126	11.0032
Replicate 1	D	11	0.00439453	0.0444336	-8.35709	-7.35229	28.8026
Replicate 1	D	12	0.00219727	0.0222168	-8.65812	-7.65332	28.8026
Replicate 1	D	13	4.5	45.5	-5.34679	-4.34199	87.055
Replicate 1	D	14	2.25	22.75	-5.64782	-4.64302	83.8188
Replicate 1	D	15	1.125	11.375	-5.94885	-4.94405	85.4369
Replicate 1	D	16	0.5625	5.6875	-6.24988	-5.24508	72.4919
Replicate 1	D	17	0.28125	2.84375	-6.55091	-5.54611	35.2751
Replicate 1	D	18	0.140625	1.42188	-6.85194	-5.84714	54.6926
Replicate 1	D	19	0.0703125	0.710938	-7.15297	-6.14817	23.9482
Replicate 1	D	20	0.0351562	0.355469	-7.454	-6.4492	38.5113
Replicate 1	D	21	0.0175781	0.177734	-7.75503	-6.75023	33.657
Replicate 1	D	22	0.00878906	0.0888672	-8.05606	-7.05126	38.5113
Replicate 1	D	23	0.00439453	0.0444336	-8.35709	-7.35229	62.7832
Replicate 1	D	24	0.00219727	0.0222168	-8.65812	-7.65332	48.2201
Replicate 1	E	1	44.5	5.5	-4.35164	-5.25964	95.1456
Replicate 1	E	2	22.25	2.75	-4.65267	-5.56067	95.1456
Replicate 1	E	3	11.125	1.375	-4.9537	-5.8617	91.9094
Replicate 1	E	4	5.5625	0.6875	-5.25473	-6.16273	91.9094
Replicate 1	E	5	2.78125	0.34375	-5.55576	-6.46376	90.2913
Replicate 1	E	6	1.39062	0.171875	-5.85679	-6.76479	72.4919
Replicate 1	E	7	0.695312	0.0859375	-6.15782	-7.06582	56.3107
Replicate 1	E	8	0.347656	0.0429688	-6.45885	-7.36685	41.7476
Replicate 1	E	9	0.173828	0.0214844	-6.75988	-7.66788	54.6926
Replicate 1	E	10	0.0869141	0.0107422	-7.06091	-7.96891	35.2751
Replicate 1	E	11	0.043457	0.00537109	-7.36194	-8.26994	4.53074
Replicate 1	E	12	0.0217285	0.00268555	-7.66297	-8.57097	9.38511
Replicate 1	E	13	44.5	5.5	-4.35164	-5.25964	98.3819
Replicate 1	E	14	22.25	2.75	-4.65267	-5.56067	96.7638
Replicate 1	E	15	11.125	1.375	-4.9537	-5.8617	88.6731
Replicate 1	E	16	5.5625	0.6875	-5.25473	-6.16273	95.1456
Replicate 1	E	17	2.78125	0.34375	-5.55576	-6.46376	83.8188
Replicate 1	E	18	1.39062	0.171875	-5.85679	-6.76479	82.2006
Replicate 1	E	19	0.695312	0.0859375	-6.15782	-7.06582	75.7282
Replicate 1	E	20	0.347656	0.0429688	-6.45885	-7.36685	56.3107
Replicate 1	E	21	0.173828	0.0214844	-6.75988	-7.66788	57.9288
Replicate 1	E	22	0.0869141	0.0107422	-7.06091	-7.96891	57.9288
Replicate 1	E	23	0.043457	0.00537109	-7.36194	-8.26994	72.4919
Replicate 1	E	24	0.0217285	0.00268555	-7.66297	-8.57097	74.11
Replicate 1	F	1	5.5	44.5	-5.25964	-4.35164	67.6375
Replicate 1	F	2	2.75	22.25	-5.56067	-4.65267	87.055
Replicate 1	F	3	1.375	11.125	-5.8617	-4.9537	80.5825
Replicate 1	F	4	0.6875	5.5625	-6.16273	-5.25473	64.4013
Replicate 1	F	5	0.34375	2.78125	-6.46376	-5.55576	41.7476
Replicate 1	F	6	0.171875	1.39062	-6.76479	-5.85679	22.3301
Replicate 1	F	7	0.0859375	0.695312	-7.06582	-6.15782	28.8026
Replicate 1	F	8	0.0429688	0.347656	-7.36685	-6.45885	32.0388
Replicate 1	F	9	0.0214844	0.173828	-7.66788	-6.75988	4.53074
Replicate 1	F	10	0.0107422	0.0869141	-7.96891	-7.06091	25.5663
Replicate 1	F	11	0.00537109	0.043457	-8.26994	-7.36194	36.8932
Replicate 1	F	12	0.00268555	0.0217285	-8.57097	-7.66297	33.657
Replicate 1	F	13	5.5	44.5	-5.25964	-4.35164	90.2913
Replicate 1	F	14	2.75	22.25	-5.56067	-4.65267	87.055
Replicate 1	F	15	1.375	11.125	-5.8617	-4.9537	85.4369
Replicate 1	F	16	0.6875	5.5625	-6.16273	-5.25473	82.2006
Replicate 1	F	17	0.34375	2.78125	-6.46376	-5.55576	41.7476
Replicate 1	F	18	0.171875	1.39062	-6.76479	-5.85679	51.4563
Replicate 1	F	19	0.0859375	0.695312	-7.06582	-6.15782	14.2395
Replicate 1	F	20	0.0429688	0.347656	-7.36685	-6.45885	35.2751
Replicate 1	F	21	0.0214844	0.173828	-7.66788	-6.75988	67.6375
Replicate 1	F	22	0.0107422	0.0869141	-7.96891	-7.06091	49.8382
Replicate 1	F	23	0.00537109	0.043457	-8.26994	-7.36194	80.5825
Replicate 1	F	24	0.00268555	0.0217285	-8.57097	-7.66297	87.055
Replicate 1	G	1	42.75	7.25	-4.36906	-5.13966	95.1456
Replicate 1	G	2	21.375	3.625	-4.67009	-5.44069	95.1456
Replicate 1	G	3	10.6875	1.8125	-4.97112	-5.74172	95.1456
Replicate 1	G	4	5.34375	0.90625	-5.27215	-6.04275	90.2913
Replicate 1	G	5	2.67188	0.453125	-5.57318	-6.34378	95.1456
Replicate 1	G	6	1.33594	0.226562	-5.87421	-6.64481	80.5825
Replicate 1	G	7	0.667969	0.113281	-6.17524	-6.94584	54.6926
Replicate 1	G	8	0.333984	0.0566406	-6.47627	-7.24687	66.0194
Replicate 1	G	9	0.166992	0.0283203	-6.7773	-7.5479	22.3301
Replicate 1	G	10	0.0834961	0.0141602	-7.07833	-7.84893	25.5663
Replicate 1	G	11	0.041748	0.00708008	-7.37936	-8.14996	19.0939
Replicate 1	G	12	0.020874	0.00354004	-7.68039	-8.45099	23.9482
Replicate 1	G	13	42.75	7.25	-4.36906	-5.13966	100
Replicate 1	G	14	21.375	3.625	-4.67009	-5.44069	90.2913
Replicate 1	G	15	10.6875	1.8125	-4.97112	-5.74172	88.6731
Replicate 1	G	16	5.34375	0.90625	-5.27215	-6.04275	91.9094
Replicate 1	G	17	2.67188	0.453125	-5.57318	-6.34378	88.6731
Replicate 1	G	18	1.33594	0.226562	-5.87421	-6.64481	83.8188
Replicate 1	G	19	0.667969	0.113281	-6.17524	-6.94584	74.11
Replicate 1	G	20	0.333984	0.0566406	-6.47627	-7.24687	59.5469
Replicate 1	G	21	0.166992	0.0283203	-6.7773	-7.5479	56.3107
Replicate 1	G	22	0.0834961	0.0141602	-7.07833	-7.84893	61.165
Replicate 1	G	23	0.041748	0.00708008	-7.37936	-8.14996	80.5825
Replicate 1	G	24	0.020874	0.00354004	-7.68039	-8.45099	96.7638
Replicate 1	H	1	7.25	42.75	-5.13966	-4.36906	88.6731
Replicate 1	H	2	3.625	21.375	-5.44069	-4.67009	77.3463
Replicate 1	H	3	1.8125	10.6875	-5.74172	-4.97112	83.8188
Replicate 1	H	4	0.90625	5.34375	-6.04275	-5.27215	72.4919
Replicate 1	H	5	0.453125	2.67188	-6.34378	-5.57318	54.6926
Replicate 1	H	6	0.226562	1.33594	-6.64481	-5.87421	62.7832
Replicate 1	H	7	0.113281	0.667969	-6.94584	-6.17524	41.7476
Replicate 1	H	8	0.0566406	0.333984	-7.24687	-6.47627	12.6214
Replicate 1	H	9	0.0283203	0.166992	-7.5479	-6.7773	2.91262
Replicate 1	H	10	0.0141602	0.0834961	-7.84893	-7.07833	1.2945
Replicate 1	H	11	0.00708008	0.041748	-8.14996	-7.37936	27.1845
Replicate 1	H	12	0.00354004	0.020874	-8.45099	-7.68039	7.76699
Replicate 1	H	13	7.25	42.75	-5.13966	-4.36906	98.3819
Replicate 1	H	14	3.625	21.375	-5.44069	-4.67009	90.2913
Replicate 1	H	15	1.8125	10.6875	-5.74172	-4.97112	77.3463
Replicate 1	H	16	0.90625	5.34375	-6.04275	-5.27215	82.2006
Replicate 1	H	17	0.453125	2.67188	-6.34378	-5.57318	75.7282
Replicate 1	H	18	0.226562	1.33594	-6.64481	-5.87421	40.1294
Replicate 1	H	19	0.113281	0.667969	-6.94584	-6.17524	54.6926
Replicate 1	H	20	0.0566406	0.333984	-7.24687	-6.47627	46.6019
Replicate 1	H	21	0.0283203	0.166992	-7.5479	-6.7773	59.5469
Replicate 1	H	22	0.0141602	0.0834961	-7.84893	-7.07833	51.4563
Replicate 1	H	23	0.00708008	0.041748	-8.14996	-7.37936	72.4919
Replicate 1	H	24	0.00354004	0.020874	-8.45099	-7.68039	96.7638
Replicate 1	I	1	40	10	-4.39794	-5	91.9094
Replicate 1	I	2	20	5	-4.69897	-5.30103	95.1456
Replicate 1	I	3	10	2.5	-5	-5.60206	96.7638
Replicate 1	I	4	5	1.25	-5.30103	-5.90309	88.6731
Replicate 1	I	5	2.5	0.625	-5.60206	-6.20412	90.2913
Replicate 1	I	6	1.25	0.3125	-5.90309	-6.50515	70.8738
Replicate 1	I	7	0.625	0.15625	-6.20412	-6.80618	59.5469
Replicate 1	I	8	0.3125	0.078125	-6.50515	-7.10721	54.6926
Replicate 1	I	9	0.15625	0.0390625	-6.80618	-7.40824	19.0939
Replicate 1	I	10	0.078125	0.0195312	-7.10721	-7.70927	32.0388
Replicate 1	I	11	0.0390625	0.00976562	-7.40824	-8.0103	-1.94175
Replicate 1	I	12	0.0195312	0.00488281	-7.70927	-8.31133	17.4757
Replicate 1	I	13	40	10	-4.39794	-5	93.5275
Replicate 1	I	14	20	5	-4.69897	-5.30103	91.9094
Replicate 1	I	15	10	2.5	-5	-5.60206	90.2913
Replicate 1	I	16	5	1.25	-5.30103	-5.90309	90.2913
Replicate 1	I	17	2.5	0.625	-5.60206	-6.20412	85.4369
Replicate 1	I	18	1.25	0.3125	-5.90309	-6.50515	85.4369
Replicate 1	I	19	0.625	0.15625	-6.20412	-6.80618	67.6375
Replicate 1	I	20	0.3125	0.078125	-6.50515	-7.10721	74.11
Replicate 1	I	21	0.15625	0.0390625	-6.80618	-7.40824	64.4013
Replicate 1	I	22	0.078125	0.0195312	-7.10721	-7.70927	54.6926
Replicate 1	I	23	0.0390625	0.00976562	-7.40824	-8.0103	62.7832
Replicate 1	I	24	0.0195312	0.00488281	-7.70927	-8.31133	95.1456
Replicate 1	J	1	10	40	-5	-4.39794	85.4369
Replicate 1	J	2	5	20	-5.30103	-4.69897	83.8188
Replicate 1	J	3	2.5	10	-5.60206	-5	91.9094
Replicate 1	J	4	1.25	5	-5.90309	-5.30103	83.8188
Replicate 1	J	5	0.625	2.5	-6.20412	-5.60206	70.8738
Replicate 1	J	6	0.3125	1.25	-6.50515	-5.90309	49.8382
Replicate 1	J	7	0.15625	0.625	-6.80618	-6.20412	32.0388
Replicate 1	J	8	0.078125	0.3125	-7.10721	-6.50515	-8.41424
Replicate 1	J	9	0.0390625	0.15625	-7.40824	-6.80618	23.9482
Replicate 1	J	10	0.0195312	0.078125	-7.70927	-7.10721	-3.55987
Replicate 1	J	11	0.00976562	0.0390625	-8.0103	-7.40824	-8.41424
Replicate 1	J	12	0.00488281	0.0195312	-8.31133	-7.70927	32.0388
Replicate 1	J	13	10	40	-5	-4.39794	87.055
Replicate 1	J	14	5	20	-5.30103	-4.69897	90.2913
Replicate 1	J	15	2.5	10	-5.60206	-5	91.9094
Replicate 1	J	16	1.25	5	-5.90309	-5.30103	83.8188
Replicate 1	J	17	0.625	2.5	-6.20412	-5.60206	91.9094
Replicate 1	J	18	0.3125	1.25	-6.50515	-5.90309	25.5663
Replicate 1	J	19	0.15625	0.625	-6.80618	-6.20412	35.2751
Replicate 1	J	20	0.078125	0.3125	-7.10721	-6.50515	44.9838
Replicate 1	J	21	0.0390625	0.15625	-7.40824	-6.80618	78.9644
Replicate 1	J	22	0.0195312	0.078125	-7.70927	-7.10721	51.4563
Replicate 1	J	23	0.00976562	0.0390625	-8.0103	-7.40824	74.11
Replicate 1	J	24	0.00488281	0.0195312	-8.31133	-7.70927	91.9094
Replicate 1	K	1	33.25	16.75	-4.47821	-4.77599	93.5275
Replicate 1	K	2	16.625	8.375	-4.77924	-5.07702	91.9094
Replicate 1	K	3	8.3125	4.1875	-5.08027	-5.37805	88.6731
Replicate 1	K	4	4.15625	2.09375	-5.3813	-5.67908	91.9094
Replicate 1	K	5	2.07812	1.04688	-5.68233	-5.98011	87.055
Replicate 1	K	6	1.03906	0.523438	-5.98336	-6.28114	69.2557
Replicate 1	K	7	0.519531	0.261719	-6.28439	-6.58217	61.165
Replicate 1	K	8	0.259766	0.130859	-6.58542	-6.8832	54.6926
Replicate 1	K	9	0.129883	0.0654297	-6.88645	-7.18423	28.8026
Replicate 1	K	10	0.0649414	0.0327148	-7.18748	-7.48526	6.14887
Replicate 1	K	11	0.0324707	0.0163574	-7.48851	-7.78629	6.14887
Replicate 1	K	12	0.0162354	0.00817871	-7.78954	-8.08732	4.53074
Replicate 1	K	13	33.25	16.75	-4.47821	-4.77599	98.3819
Replicate 1	K	14	16.625	8.375	-4.77924	-5.07702	96.7638
Replicate 1	K	15	8.3125	4.1875	-5.08027	-5.37805	91.9094
Replicate 1	K	16	4.15625	2.09375	-5.3813	-5.67908	88.6731
Replicate 1	K	17	2.07812	1.04688	-5.68233	-5.98011	85.4369
Replicate 1	K	18	1.03906	0.523438	-5.98336	-6.28114	66.0194
Replicate 1	K	19	0.519531	0.261719	-6.28439	-6.58217	74.11
Replicate 1	K	20	0.259766	0.130859	-6.58542	-6.8832	72.4919
Replicate 1	K	21	0.129883	0.0654297	-6.88645	-7.18423	46.6019
Replicate 1	K	22	0.0649414	0.0327148	-7.18748	-7.48526	72.4919
Replicate 1	K	23	0.0324707	0.0163574	-7.48851	-7.78629	78.9644
Replicate 1	K	24	0.0162354	0.00817871	-7.78954	-8.08732	95.1456
Replicate 1	L	1	16.75	33.25	-4.77599	-4.47821	87.055
Replicate 1	L	2	8.375	16.625	-5.07702	-4.77924	93.5275
Replicate 1	L	3	4.1875	8.3125	-5.37805	-5.08027	87.055
Replicate 1	L	4	2.09375	4.15625	-5.67908	-5.3813	83.8188
Replicate 1	L	5	1.04688	2.07812	-5.98011	-5.68233	85.4369
Replicate 1	L	6	0.523438	1.03906	-6.28114	-5.98336	62.7832
Replicate 1	L	7	0.261719	0.519531	-6.58217	-6.28439	32.0388
Replicate 1	L	8	0.130859	0.259766	-6.8832	-6.58542	28.8026
Replicate 1	L	9	0.0654297	0.129883	-7.18423	-6.88645	59.5469
Replicate 1	L	10	0.0327148	0.0649414	-7.48526	-7.18748	12.6214
Replicate 1	L	11	0.0163574	0.0324707	-7.78629	-7.48851	19.0939
Replicate 1	L	12	0.00817871	0.0162354	-8.08732	-7.78954	12.6214
Replicate 1	L	13	16.75	33.25	-4.77599	-4.47821	95.1456
Replicate 1	L	14	8.375	16.625	-5.07702	-4.77924	93.5275
Replicate 1	L	15	4.1875	8.3125	-5.37805	-5.08027	93.5275
Replicate 1	L	16	2.09375	4.15625	-5.67908	-5.3813	87.055
Replicate 1	L	17	1.04688	2.07812	-5.98011	-5.68233	80.5825
Replicate 1	L	18	0.523438	1.03906	-6.28114	-5.98336	72.4919
Replicate 1	L	19	0.261719	0.519531	-6.58217	-6.28439	49.8382
Replicate 1	L	20	0.130859	0.259766	-6.8832	-6.58542	44.9838
Replicate 1	L	21	0.0654297	0.129883	-7.18423	-6.88645	87.055
Replicate 1	L	22	0.0327148	0.0649414	-7.48526	-7.18748	51.4563
Replicate 1	L	23	0.0163574	0.0324707	-7.78629	-7.48851	64.4013
Replicate 1	L	24	0.00817871	0.0162354	-8.08732	-7.78954	82.2006
Replicate 1	M	1	25	25	-4.60206	-4.60206	91.9094
Replicate 1	M	2	12.5	12.5	-4.90309	-4.90309	91.9094
Replicate 1	M	3	6.25	6.25	-5.20412	-5.20412	98.3819
Replicate 1	M	4	3.125	3.125	-5.50515	-5.50515	95.1456
Replicate 1	M	5	1.5625	1.5625	-5.80618	-5.80618	87.055
Replicate 1	M	6	0.78125	0.78125	-6.10721	-6.10721	59.5469
Replicate 1	M	7	0.390625	0.390625	-6.40824	-6.40824	53.0744
Replicate 1	M	8	0.195312	0.195312	-6.70927	-6.70927	30.4207
Replicate 1	M	9	0.0976562	0.0976562	-7.0103	-7.0103	40.1294
Replicate 1	M	10	0.0488281	0.0488281	-7.31133	-7.31133	20.712
Replicate 1	M	11	0.0244141	0.0244141	-7.61236	-7.61236	30.4207
Replicate 1	M	12	0.012207	0.012207	-7.91339	-7.91339	14.2395
Replicate 1	M	13	25	25	-4.60206	-4.60206	93.5275
Replicate 1	M	14	12.5	12.5	-4.90309	-4.90309	90.2913
Replicate 1	M	15	6.25	6.25	-5.20412	-5.20412	93.5275
Replicate 1	M	16	3.125	3.125	-5.50515	-5.50515	90.2913
Replicate 1	M	17	1.5625	1.5625	-5.80618	-5.80618	85.4369
Replicate 1	M	18	0.78125	0.78125	-6.10721	-6.10721	75.7282
Replicate 1	M	19	0.390625	0.390625	-6.40824	-6.40824	54.6926
Replicate 1	M	20	0.195312	0.195312	-6.70927	-6.70927	61.165
Replicate 1	M	21	0.0976562	0.0976562	-7.0103	-7.0103	33.657
Replicate 1	M	22	0.0488281	0.0488281	-7.31133	-7.31133	19.0939
Replicate 1	M	23	0.0244141	0.0244141	-7.61236	-7.61236	77.3463
Replicate 1	M	24	0.012207	0.012207	-7.91339	-7.91339	67.6375
Replicate 1	N	1	25	25	-4.60206	-4.60206	87.055
Replicate 1	N	2	12.5	12.5	-4.90309	-4.90309	90.2913
Replicate 1	N	3	6.25	6.25	-5.20412	-5.20412	95.1456
Replicate 1	N	4	3.125	3.125	-5.50515	-5.50515	90.2913
Replicate 1	N	5	1.5625	1.5625	-5.80618	-5.80618	85.4369
Replicate 1	N	6	0.78125	0.78125	-6.10721	-6.10721	64.4013
Replicate 1	N	7	0.390625	0.390625	-6.40824	-6.40824	69.2557
Replicate 1	N	8	0.195312	0.195312	-6.70927	-6.70927	32.0388
Replicate 1	N	9	0.0976562	0.0976562	-7.0103	-7.0103	14.2395
Replicate 1	N	10	0.0488281	0.0488281	-7.31133	-7.31133	25.5663
Replicate 1	N	11	0.0244141	0.0244141	-7.61236	-7.61236	12.6214
Replicate 1	N	12	0.012207	0.012207	-7.91339	-7.91339	17.4757
Replicate 1	N	13	25	25	-4.60206	-4.60206	88.6731
Replicate 1	N	14	12.5	12.5	-4.90309	-4.90309	96.7638
Replicate 1	N	15	6.25	6.25	-5.20412	-5.20412	90.2913
Replicate 1	N	16	3.125	3.125	-5.50515	-5.50515	91.9094
Replicate 1	N	17	1.5625	1.5625	-5.80618	-5.80618	74.11
Replicate 1	N	18	0.78125	0.78125	-6.10721	-6.10721	75.7282
Replicate 1	N	19	0.390625	0.390625	-6.40824	-6.40824	53.0744
Replicate 1	N	20	0.195312	0.195312	-6.70927	-6.70927	74.11
Replicate 1	N	21	0.0976562	0.0976562	-7.0103	-7.0103	51.4563
Replicate 1	N	22	0.0488281	0.0488281	-7.31133	-7.31133	20.712
Replicate 1	N	23	0.0244141	0.0244141	-7.61236	-7.61236	51.4563
Replicate 1	N	24	0.012207	0.012207	-7.91339	-7.91339	64.4013
Replicate 2	A	1	50	0	-4.30103	0	96.8346
Replicate 2	A	2	25	0	-4.60206	0	99.3669
Replicate 2	A	3	12.5	0	-4.90309	0	96.8346
Replicate 2	A	4	6.25	0	-5.20412	0	94.3023
Replicate 2	A	5	3.125	0	-5.50515	0	90.5038
Replicate 2	A	6	1.5625	0	-5.80618	0	82.2738
Replicate 2	A	7	0.78125	0	-6.10721	0	63.9145
Replicate 2	A	8	0.390625	0	-6.40824	0	26.5629
Replicate 2	A	9	0.195312	0	-6.70927	0	-0.0263783
Replicate 2	A	10	0.0976562	0	-7.0103	0	-17.1195
Replicate 2	A	11	0.0488281	0	-7.31133	0	-25.3495
Replicate 2	A	12	0.0244141	0	-7.61236	0	-17.7526
Replicate 2	A	13	50	0	-4.30103	0	95.5685
Replicate 2	A	14	25	0	-4.60206	0	99.3669
Replicate 2	A	15	12.5	0	-4.90309	0	98.1008
Replicate 2	A	16	6.25	0	-5.20412	0	95.5685
Replicate 2	A	17	3.125	0	-5.50515	0	94.3023
Replicate 2	A	18	1.5625	0	-5.80618	0	85.4392
Replicate 2	A	19	0.78125	0	-6.10721	0	81.0076
Replicate 2	A	20	0.390625	0	-6.40824	0	39.2245
Replicate 2	A	21	0.195312	0	-6.70927	0	19.5991
Replicate 2	A	22	0.0976562	0	-7.0103	0	3.13901
Replicate 2	A	23	0.0488281	0	-7.31133	0	-12.6879
Replicate 2	A	24	0.0244141	0	-7.61236	0	-13.321
Replicate 2	B	1	0	50	0	-4.30103	8.83672
Replicate 2	B	2	0	25	0	-4.60206	12.6352
Replicate 2	B	3	0	12.5	0	-4.90309	2.50594
Replicate 2	B	4	0	6.25	0	-5.20412	17.6998
Replicate 2	B	5	0	3.125	0	-5.50515	-12.0549
Replicate 2	B	6	0	1.5625	0	-5.80618	-14.5872
Replicate 2	B	7	0	0.78125	0	-6.10721	-16.4864
Replicate 2	B	8	0	0.390625	0	-6.40824	-11.4218
Replicate 2	B	9	0	0.195312	0	-6.70927	-21.551
Replicate 2	B	10	0	0.0976562	0	-7.0103	-25.9826
Replicate 2	B	11	0	0.0488281	0	-7.31133	-19.6518
Replicate 2	B	12	0	0.0244141	0	-7.61236	3.77209
Replicate 2	B	13	0	50	0	-4.30103	-3.82485
Replicate 2	B	14	0	25	0	-4.60206	-20.918
Replicate 2	B	15	0	12.5	0	-4.90309	-21.551
Replicate 2	B	16	0	6.25	0	-5.20412	-12.6879
Replicate 2	B	17	0	3.125	0	-5.50515	-16.4864
Replicate 2	B	18	0	1.5625	0	-5.80618	-17.1195
Replicate 2	B	19	0	0.78125	0	-6.10721	-0.659457
Replicate 2	B	20	0	0.390625	0	-6.40824	16.4337
Replicate 2	B	21	0	0.195312	0	-6.70927	4.40517
Replicate 2	B	22	0	0.0976562	0	-7.0103	-10.1556
Replicate 2	B	23	0	0.0488281	0	-7.31133	-3.19177
Replicate 2	B	24	0	0.0244141	0	-7.61236	-3.82485
Replicate 2	C	1	45.5	4.5	-4.34199	-5.34679	100
Replicate 2	C	2	22.75	2.25	-4.64302	-5.64782	97.4677
Replicate 2	C	3	11.375	1.125	-4.94405	-5.94885	100
Replicate 2	C	4	5.6875	0.5625	-5.24508	-6.24988	96.2015
Replicate 2	C	5	2.84375	0.28125	-5.54611	-6.55091	97.4677
Replicate 2	C	6	1.42188	0.140625	-5.84714	-6.85194	91.1369
Replicate 2	C	7	0.710938	0.0703125	-6.14817	-7.15297	82.9069
Replicate 2	C	8	0.355469	0.0351562	-6.4492	-7.454	40.4906
Replicate 2	C	9	0.177734	0.0175781	-6.75023	-7.75503	5.67133
Replicate 2	C	10	0.0888672	0.00878906	-7.05126	-8.05606	-12.0549
Replicate 2	C	11	0.0444336	0.00439453	-7.35229	-8.35709	12.0021
Replicate 2	C	12	0.0222168	0.00219727	-7.65332	-8.65812	-19.0187
Replicate 2	C	13	45.5	4.5	-4.34199	-5.34679	95.5685
Replicate 2	C	14	22.75	2.25	-4.64302	-5.64782	99.3669
Replicate 2	C	15	11.375	1.125	-4.94405	-5.94885	99.3669
Replicate 2	C	16	5.6875	0.5625	-5.24508	-6.24988	96.8346
Replicate 2	C	17	2.84375	0.28125	-5.54611	-6.55091	95.5685
Replicate 2	C	18	1.42188	0.140625	-5.84714	-6.85194	89.8707
Replicate 2	C	19	0.710938	0.0703125	-6.14817	-7.15297	75.3099
Replicate 2	C	20	0.355469	0.0351562	-6.4492	-7.454	58.8499
Replicate 2	C	21	0.177734	0.0175781	-6.75023	-7.75503	18.966
Replicate 2	C	22	0.0888672	0.00878906	-7.05126	-8.05606	20.8652
Replicate 2	C	23	0.0444336	0.00439453	-7.35229	-8.35709	6.30441
Replicate 2	C	24	0.0222168	0.00219727	-7.65332	-8.65812	-2.55869
Replicate 2	D	1	4.5	45.5	-5.34679	-4.34199	84.173
Replicate 2	D	2	2.25	22.75	-5.64782	-4.64302	90.5038
Replicate 2	D	3	1.125	11.375	-5.94885	-4.94405	82.2738
Replicate 2	D	4	0.5625	5.6875	-6.24988	-5.24508	65.8138
Replicate 2	D	5	0.28125	2.84375	-6.55091	-5.54611	46.8214
Replicate 2	D	6	0.140625	1.42188	-6.85194	-5.84714	24.6637
Replicate 2	D	7	0.0703125	0.710938	-7.15297	-6.14817	11.369
Replicate 2	D	8	0.0351562	0.355469	-7.454	-6.4492	-0.0263783
Replicate 2	D	9	0.0175781	0.177734	-7.75503	-6.75023	-29.148
Replicate 2	D	10	0.00878906	0.0888672	-8.05606	-7.05126	-14.5872
Replicate 2	D	11	0.00439453	0.0444336	-8.35709	-7.35229	1.87286
Replicate 2	D	12	0.00219727	0.0222168	-8.65812	-7.65332	-2.55869
Replicate 2	D	13	4.5	45.5	-5.34679	-4.34199	89.8707
Replicate 2	D	14	2.25	22.75	-5.64782	-4.64302	95.5685
Replicate 2	D	15	1.125	11.375	-5.94885	-4.94405	89.8707
Replicate 2	D	16	0.5625	5.6875	-6.24988	-5.24508	75.943
Replicate 2	D	17	0.28125	2.84375	-6.55091	-5.54611	47.4545
Replicate 2	D	18	0.140625	1.42188	-6.85194	-5.84714	15.8006
Replicate 2	D	19	0.0703125	0.710938	-7.15297	-6.14817	20.8652
Replicate 2	D	20	0.0351562	0.355469	-7.454	-6.4492	-19.6518
Replicate 2	D	21	0.0175781	0.177734	-7.75503	-6.75023	20.2321
Replicate 2	D	22	0.00878906	0.0888672	-8.05606	-7.05126	25.9298
Replicate 2	D	23	0.00439453	0.0444336	-8.35709	-7.35229	0.6067
Replicate 2	D	24	0.00219727	0.0222168	-8.65812	-7.65332	3.77209
Replicate 2	E	1	44.5	5.5	-4.35164	-5.25964	96.2015
Replicate 2	E	2	22.25	2.75	-4.65267	-5.56067	98.1008
Replicate 2	E	3	11.125	1.375	-4.9537	-5.8617	99.3669
Replicate 2	E	4	5.5625	0.6875	-5.25473	-6.16273	97.4677
Replicate 2	E	5	2.78125	0.34375	-5.55576	-6.46376	94.9354
Replicate 2	E	6	1.39062	0.171875	-5.85679	-6.76479	88.6046
Replicate 2	E	7	0.695312	0.0859375	-6.15782	-7.06582	75.943
Replicate 2	E	8	0.347656	0.0429688	-6.45885	-7.36685	34.7929
Replicate 2	E	9	0.173828	0.0214844	-6.75988	-7.66788	11.369
Replicate 2	E	10	0.0869141	0.0107422	-7.06091	-7.96891	3.77209
Replicate 2	E	11	0.043457	0.00537109	-7.36194	-8.26994	5.03825
Replicate 2	E	12	0.0217285	0.00268555	-7.66297	-8.57097	0.6067
Replicate 2	E	13	44.5	5.5	-4.35164	-5.25964	98.7338
Replicate 2	E	14	22.25	2.75	-4.65267	-5.56067	98.1008
Replicate 2	E	15	11.125	1.375	-4.9537	-5.8617	96.8346
Replicate 2	E	16	5.5625	0.6875	-5.25473	-6.16273	99.3669
Replicate 2	E	17	2.78125	0.34375	-5.55576	-6.46376	93.6692
Replicate 2	E	18	1.39062	0.171875	-5.85679	-6.76479	84.8061
Replicate 2	E	19	0.695312	0.0859375	-6.15782	-7.06582	81.0076
Replicate 2	E	20	0.347656	0.0429688	-6.45885	-7.36685	48.7207
Replicate 2	E	21	0.173828	0.0214844	-6.75988	-7.66788	12.6352
Replicate 2	E	22	0.0869141	0.0107422	-7.06091	-7.96891	20.8652
Replicate 2	E	23	0.043457	0.00537109	-7.36194	-8.26994	11.369
Replicate 2	E	24	0.0217285	0.00268555	-7.66297	-8.57097	15.1675
Replicate 2	F	1	5.5	44.5	-5.25964	-4.35164	92.4031
Replicate 2	F	2	2.75	22.25	-5.56067	-4.65267	92.4031
Replicate 2	F	3	1.375	11.125	-5.8617	-4.9537	83.54
Replicate 2	F	4	0.6875	5.5625	-6.16273	-5.25473	83.54
Replicate 2	F	5	0.34375	2.78125	-6.46376	-5.55576	64.5476
Replicate 2	F	6	0.171875	1.39062	-6.76479	-5.85679	36.6922
Replicate 2	F	7	0.0859375	0.695312	-7.06582	-6.15782	27.196
Replicate 2	F	8	0.0429688	0.347656	-7.36685	-6.45885	4.40517
Replicate 2	F	9	0.0214844	0.173828	-7.66788	-6.75988	-10.1556
Replicate 2	F	10	0.0107422	0.0869141	-7.96891	-7.06091	-0.659457
Replicate 2	F	11	0.00537109	0.043457	-8.26994	-7.36194	5.03825
Replicate 2	F	12	0.00268555	0.0217285	-8.57097	-7.66297	-3.82485
Replicate 2	F	13	5.5	44.5	-5.25964	-4.35164	94.3023
Replicate 2	F	14	2.75	22.25	-5.56067	-4.65267	96.8346
Replicate 2	F	15	1.375	11.125	-5.8617	-4.9537	93.0361
Replicate 2	F	16	0.6875	5.5625	-6.16273	-5.25473	81.6407
Replicate 2	F	17	0.34375	2.78125	-6.46376	-5.55576	54.4184
Replicate 2	F	18	0.171875	1.39062	-6.76479	-5.85679	41.1237
Replicate 2	F	19	0.0859375	0.695312	-7.06582	-6.15782	12.6352
Replicate 2	F	20	0.0429688	0.347656	-7.36685	-6.45885	-16.4864
Replicate 2	F	21	0.0214844	0.173828	-7.66788	-6.75988	-6.99024
Replicate 2	F	22	0.0107422	0.0869141	-7.96891	-7.06091	12.6352
Replicate 2	F	23	0.00537109	0.043457	-8.26994	-7.36194	-13.9541
Replicate 2	F	24	0.00268555	0.0217285	-8.57097	-7.66297	-13.9541
Replicate 2	G	1	42.75	7.25	-4.36906	-5.13966	98.7338
Replicate 2	G	2	21.375	3.625	-4.67009	-5.44069	98.1008
Replicate 2	G	3	10.6875	1.8125	-4.97112	-5.74172	94.9354
Replicate 2	G	4	5.34375	0.90625	-5.27215	-6.04275	96.8346
Replicate 2	G	5	2.67188	0.453125	-5.57318	-6.34378	93.0361
Replicate 2	G	6	1.33594	0.226562	-5.87421	-6.64481	89.2377
Replicate 2	G	7	0.667969	0.113281	-6.17524	-6.94584	79.7415
Replicate 2	G	8	0.333984	0.0566406	-6.47627	-7.24687	34.7929
Replicate 2	G	9	0.166992	0.0283203	-6.7773	-7.5479	34.1599
Replicate 2	G	10	0.0834961	0.0141602	-7.07833	-7.84893	-5.72408
Replicate 2	G	11	0.041748	0.00708008	-7.37936	-8.14996	-1.92561
Replicate 2	G	12	0.020874	0.00354004	-7.68039	-8.45099	-5.72408
Replicate 2	G	13	42.75	7.25	-4.36906	-5.13966	97.4677
Replicate 2	G	14	21.375	3.625	-4.67009	-5.44069	98.7338
Replicate 2	G	15	10.6875	1.8125	-4.97112	-5.74172	98.7338
Replicate 2	G	16	5.34375	0.90625	-5.27215	-6.04275	99.3669
Replicate 2	G	17	2.67188	0.453125	-5.57318	-6.34378	93.6692
Replicate 2	G	18	1.33594	0.226562	-5.87421	-6.64481	91.77
Replicate 2	G	19	0.667969	0.113281	-6.17524	-6.94584	73.4107
Replicate 2	G	20	0.333984	0.0566406	-6.47627	-7.24687	55.0514
Replicate 2	G	21	0.166992	0.0283203	-6.7773	-7.5479	22.7644
Replicate 2	G	22	0.0834961	0.0141602	-7.07833	-7.84893	18.966
Replicate 2	G	23	0.041748	0.00708008	-7.37936	-8.14996	18.3329
Replicate 2	G	24	0.020874	0.00354004	-7.68039	-8.45099	20.8652
Replicate 2	H	1	7.25	42.75	-5.13966	-4.36906	91.77
Replicate 2	H	2	3.625	21.375	-5.44069	-4.67009	92.4031
Replicate 2	H	3	1.8125	10.6875	-5.74172	-4.97112	92.4031
Replicate 2	H	4	0.90625	5.34375	-6.04275	-5.27215	82.2738
Replicate 2	H	5	0.453125	2.67188	-6.34378	-5.57318	75.943
Replicate 2	H	6	0.226562	1.33594	-6.64481	-5.87421	62.6484
Replicate 2	H	7	0.113281	0.667969	-6.94584	-6.17524	29.7283
Replicate 2	H	8	0.0566406	0.333984	-7.24687	-6.47627	30.3614
Replicate 2	H	9	0.0283203	0.166992	-7.5479	-6.7773	-3.82485
Replicate 2	H	10	0.0141602	0.0834961	-7.84893	-7.07833	-20.2849
Replicate 2	H	11	0.00708008	0.041748	-8.14996	-7.37936	-12.6879
Replicate 2	H	12	0.00354004	0.020874	-8.45099	-7.68039	-3.19177
Replicate 2	H	13	7.25	42.75	-5.13966	-4.36906	89.2377
Replicate 2	H	14	3.625	21.375	-5.44069	-4.67009	98.1008
Replicate 2	H	15	1.8125	10.6875	-5.74172	-4.97112	93.0361
Replicate 2	H	16	0.90625	5.34375	-6.04275	-5.27215	85.4392
Replicate 2	H	17	0.453125	2.67188	-6.34378	-5.57318	64.5476
Replicate 2	H	18	0.226562	1.33594	-6.64481	-5.87421	26.5629
Replicate 2	H	19	0.113281	0.667969	-6.94584	-6.17524	13.2683
Replicate 2	H	20	0.0566406	0.333984	-7.24687	-6.47627	12.6352
Replicate 2	H	21	0.0283203	0.166992	-7.5479	-6.7773	-13.9541
Replicate 2	H	22	0.0141602	0.0834961	-7.84893	-7.07833	2.50594
Replicate 2	H	23	0.00708008	0.041748	-8.14996	-7.37936	25.2968
Replicate 2	H	24	0.00354004	0.020874	-8.45099	-7.68039	21.4983
Replicate 2	I	1	40	10	-4.39794	-5	98.7338
Replicate 2	I	2	20	5	-4.69897	-5.30103	96.2015
Replicate 2	I	3	10	2.5	-5	-5.60206	98.7338
Replicate 2	I	4	5	1.25	-5.30103	-5.90309	99.3669
Replicate 2	I	5	2.5	0.625	-5.60206	-6.20412	96.2015
Replicate 2	I	6	1.25	0.3125	-5.90309	-6.50515	87.9715
Replicate 2	I	7	0.625	0.15625	-6.20412	-6.80618	87.3384
Replicate 2	I	8	0.3125	0.078125	-6.50515	-7.10721	49.9868
Replicate 2	I	9	0.15625	0.0390625	-6.80618	-7.40824	25.9298
Replicate 2	I	10	0.078125	0.0195312	-7.10721	-7.70927	7.57056
Replicate 2	I	11	0.0390625	0.00976562	-7.40824	-8.0103	-19.6518
Replicate 2	I	12	0.0195312	0.00488281	-7.70927	-8.31133	-22.8172
Replicate 2	I	13	40	10	-4.39794	-5	96.8346
Replicate 2	I	14	20	5	-4.69897	-5.30103	100
Replicate 2	I	15	10	2.5	-5	-5.60206	96.8346
Replicate 2	I	16	5	1.25	-5.30103	-5.90309	96.2015
Replicate 2	I	17	2.5	0.625	-5.60206	-6.20412	96.8346
Replicate 2	I	18	1.25	0.3125	-5.90309	-6.50515	89.8707
Replicate 2	I	19	0.625	0.15625	-6.20412	-6.80618	60.1161
Replicate 2	I	20	0.3125	0.078125	-6.50515	-7.10721	34.1599
Replicate 2	I	21	0.15625	0.0390625	-6.80618	-7.40824	21.4983
Replicate 2	I	22	0.078125	0.0195312	-7.10721	-7.70927	16.4337
Replicate 2	I	23	0.0390625	0.00976562	-7.40824	-8.0103	13.9013
Replicate 2	I	24	0.0195312	0.00488281	-7.70927	-8.31133	8.83672
Replicate 2	J	1	10	40	-5	-4.39794	92.4031
Replicate 2	J	2	5	20	-5.30103	-4.69897	93.6692
Replicate 2	J	3	2.5	10	-5.60206	-5	96.2015
Replicate 2	J	4	1.25	5	-5.90309	-5.30103	93.6692
Replicate 2	J	5	0.625	2.5	-6.20412	-5.60206	85.4392
Replicate 2	J	6	0.3125	1.25	-6.50515	-5.90309	52.5191
Replicate 2	J	7	0.15625	0.625	-6.80618	-6.20412	43.0229
Replicate 2	J	8	0.078125	0.3125	-7.10721	-6.50515	34.7929
Replicate 2	J	9	0.0390625	0.15625	-7.40824	-6.80618	15.1675
Replicate 2	J	10	0.0195312	0.078125	-7.70927	-7.10721	13.2683
Replicate 2	J	11	0.00976562	0.0390625	-8.0103	-7.40824	28.4621
Replicate 2	J	12	0.00488281	0.0195312	-8.31133	-7.70927	-1.29253
Replicate 2	J	13	10	40	-5	-4.39794	96.8346
Replicate 2	J	14	5	20	-5.30103	-4.69897	95.5685
Replicate 2	J	15	2.5	10	-5.60206	-5	97.4677
Replicate 2	J	16	1.25	5	-5.90309	-5.30103	93.6692
Replicate 2	J	17	0.625	2.5	-6.20412	-5.60206	77.2092
Replicate 2	J	18	0.3125	1.25	-6.50515	-5.90309	60.1161
Replicate 2	J	19	0.15625	0.625	-6.80618	-6.20412	25.2968
Replicate 2	J	20	0.078125	0.3125	-7.10721	-6.50515	11.369
Replicate 2	J	21	0.0390625	0.15625	-7.40824	-6.80618	18.3329
Replicate 2	J	22	0.0195312	0.078125	-7.70927	-7.10721	24.0306
Replicate 2	J	23	0.00976562	0.0390625	-8.0103	-7.40824	19.5991
Replicate 2	J	24	0.00488281	0.0195312	-8.31133	-7.70927	31.6275
Replicate 2	K	1	33.25	16.75	-4.47821	-4.77599	98.7338
Replicate 2	K	2	16.625	8.375	-4.77924	-5.07702	98.1008
Replicate 2	K	3	8.3125	4.1875	-5.08027	-5.37805	97.4677
Replicate 2	K	4	4.15625	2.09375	-5.3813	-5.67908	94.9354
Replicate 2	K	5	2.07812	1.04688	-5.68233	-5.98011	96.8346
Replicate 2	K	6	1.03906	0.523438	-5.98336	-6.28114	94.9354
Replicate 2	K	7	0.519531	0.261719	-6.28439	-6.58217	83.54
Replicate 2	K	8	0.259766	0.130859	-6.58542	-6.8832	46.1883
Replicate 2	K	9	0.129883	0.0654297	-6.88645	-7.18423	17.6998
Replicate 2	K	10	0.0649414	0.0327148	-7.18748	-7.48526	-19.6518
Replicate 2	K	11	0.0324707	0.0163574	-7.48851	-7.78629	-13.321
Replicate 2	K	12	0.0162354	0.00817871	-7.78954	-8.08732	3.77209
Replicate 2	K	13	33.25	16.75	-4.47821	-4.77599	100
Replicate 2	K	14	16.625	8.375	-4.77924	-5.07702	99.3669
Replicate 2	K	15	8.3125	4.1875	-5.08027	-5.37805	96.8346
Replicate 2	K	16	4.15625	2.09375	-5.3813	-5.67908	94.9354
Replicate 2	K	17	2.07812	1.04688	-5.68233	-5.98011	96.2015
Replicate 2	K	18	1.03906	0.523438	-5.98336	-6.28114	84.8061
Replicate 2	K	19	0.519531	0.261719	-6.28439	-6.58217	70.8784
Replicate 2	K	20	0.259766	0.130859	-6.58542	-6.8832	53.7853
Replicate 2	K	21	0.129883	0.0654297	-6.88645	-7.18423	22.1314
Replicate 2	K	22	0.0649414	0.0327148	-7.18748	-7.48526	13.2683
Replicate 2	K	23	0.0324707	0.0163574	-7.48851	-7.78629	15.8006
Replicate 2	K	24	0.0162354	0.00817871	-7.78954	-8.08732	22.7644
Replicate 2	L	1	16.75	33.25	-4.77599	-4.47821	98.1008
Replicate 2	L	2	8.375	16.625	-5.07702	-4.77924	98.7338
Replicate 2	L	3	4.1875	8.3125	-5.37805	-5.08027	98.7338
Replicate 2	L	4	2.09375	4.15625	-5.67908	-5.3813	100
Replicate 2	L	5	1.04688	2.07812	-5.98011	-5.68233	94.9354
Replicate 2	L	6	0.523438	1.03906	-6.28114	-5.98336	75.3099
Replicate 2	L	7	0.261719	0.519531	-6.58217	-6.28439	64.5476
Replicate 2	L	8	0.130859	0.259766	-6.8832	-6.58542	13.9013
Replicate 2	L	9	0.0654297	0.129883	-7.18423	-6.88645	13.9013
Replicate 2	L	10	0.0327148	0.0649414	-7.48526	-7.18748	-18.3857
Replicate 2	L	11	0.0163574	0.0324707	-7.78629	-7.48851	7.57056
Replicate 2	L	12	0.00817871	0.0162354	-8.08732	-7.78954	3.13901
Replicate 2	L	13	16.75	33.25	-4.77599	-4.47821	98.1008
Replicate 2	L	14	8.375	16.625	-5.07702	-4.77924	99.3669
Replicate 2	L	15	4.1875	8.3125	-5.37805	-5.08027	98.1008
Replicate 2	L	16	2.09375	4.15625	-5.67908	-5.3813	98.7338
Replicate 2	L	17	1.04688	2.07812	-5.98011	-5.68233	86.0723
Replicate 2	L	18	0.523438	1.03906	-6.28114	-5.98336	73.4107
Replicate 2	L	19	0.261719	0.519531	-6.58217	-6.28439	50.6199
Replicate 2	L	20	0.130859	0.259766	-6.8832	-6.58542	15.8006
Replicate 2	L	21	0.0654297	0.129883	-7.18423	-6.88645	2.50594
Replicate 2	L	22	0.0327148	0.0649414	-7.48526	-7.18748	22.1314
Replicate 2	L	23	0.0163574	0.0324707	-7.78629	-7.48851	13.2683
Replicate 2	L	24	0.00817871	0.0162354	-8.08732	-7.78954	22.1314
Replicate 2	M	1	25	25	-4.60206	-4.60206	100
Replicate 2	M	2	12.5	12.5	-4.90309	-4.90309	97.4677
Replicate 2	M	3	6.25	6.25	-5.20412	-5.20412	98.1008
Replicate 2	M	4	3.125	3.125	-5.50515	-5.50515	96.8346
Replicate 2	M	5	1.5625	1.5625	-5.80618	-5.80618	93.6692
Replicate 2	M	6	0.78125	0.78125	-6.10721	-6.10721	85.4392
Replicate 2	M	7	0.390625	0.390625	-6.40824	-6.40824	53.7853
Replicate 2	M	8	0.195312	0.195312	-6.70927	-6.70927	22.7644
Replicate 2	M	9	0.0976562	0.0976562	-7.0103	-7.0103	13.2683
Replicate 2	M	10	0.0488281	0.0488281	-7.31133	-7.31133	77.2092
Replicate 2	M	11	0.0244141	0.0244141	-7.61236	-7.61236	8.20364
Replicate 2	M	12	0.012207	0.012207	-7.91339	-7.91339	-13.9541
Replicate 2	M	13	25	25	-4.60206	-4.60206	97.4677
Replicate 2	M	14	12.5	12.5	-4.90309	-4.90309	98.1008
Replicate 2	M	15	6.25	6.25	-5.20412	-5.20412	98.7338
Replicate 2	M	16	3.125	3.125	-5.50515	-5.50515	96.8346
Replicate 2	M	17	1.5625	1.5625	-5.80618	-5.80618	93.6692
Replicate 2	M	18	0.78125	0.78125	-6.10721	-6.10721	75.943
Replicate 2	M	19	0.390625	0.390625	-6.40824	-6.40824	56.9507
Replicate 2	M	20	0.195312	0.195312	-6.70927	-6.70927	28.4621
Replicate 2	M	21	0.0976562	0.0976562	-7.0103	-7.0103	6.93748
Replicate 2	M	22	0.0488281	0.0488281	-7.31133	-7.31133	1.23978
Replicate 2	M	23	0.0244141	0.0244141	-7.61236	-7.61236	4.40517
Replicate 2	M	24	0.012207	0.012207	-7.91339	-7.91339	-2.55869
Replicate 2	N	1	25	25	-4.60206	-4.60206	98.1008
Replicate 2	N	2	12.5	12.5	-4.90309	-4.90309	99.3669
Replicate 2	N	3	6.25	6.25	-5.20412	-5.20412	96.2015
Replicate 2	N	4	3.125	3.125	-5.50515	-5.50515	97.4677
Replicate 2	N	5	1.5625	1.5625	-5.80618	-5.80618	93.0361
Replicate 2	N	6	0.78125	0.78125	-6.10721	-6.10721	85.4392
Replicate 2	N	7	0.390625	0.390625	-6.40824	-6.40824	65.1807
Replicate 2	N	8	0.195312	0.195312	-6.70927	-6.70927	34.1599
Replicate 2	N	9	0.0976562	0.0976562	-7.0103	-7.0103	22.7644
Replicate 2	N	10	0.0488281	0.0488281	-7.31133	-7.31133	15.8006
Replicate 2	N	11	0.0244141	0.0244141	-7.61236	-7.61236	-15.2203
Replicate 2	N	12	0.012207	0.012207	-7.91339	-7.91339	1.87286
Replicate 2	N	13	25	25	-4.60206	-4.60206	97.4677
Replicate 2	N	14	12.5	12.5	-4.90309	-4.90309	98.7338
Replicate 2	N	15	6.25	6.25	-5.20412	-5.20412	98.1008
Replicate 2	N	16	3.125	3.125	-5.50515	-5.50515	97.4677
Replicate 2	N	17	1.5625	1.5625	-5.80618	-5.80618	91.1369
Replicate 2	N	18	0.78125	0.78125	-6.10721	-6.10721	81.6407
Replicate 2	N	19	0.390625	0.390625	-6.40824	-6.40824	60.7491
Replicate 2	N	20	0.195312	0.195312	-6.70927	-6.70927	39.8576
Replicate 2	N	21	0.0976562	0.0976562	-7.0103	-7.0103	10.1029
Replicate 2	N	22	0.0488281	0.0488281	-7.31133	-7.31133	30.3614
Replicate 2	N	23	0.0244141	0.0244141	-7.61236	-7.61236	6.93748
Replicate 2	N	24	0.012207	0.012207	-7.91339	-7.91339	29.7283

## Sheet: Fig3-HCI
High content imaging object list for Fig. 3B. Liver stage cultures from three different P. vivax cases were fixed at six days post-infection and stained for either 5-methylcytosine (5mC) or 5-hydroxymethylcytosine (5hmC). 5mC/5hmC area mask is measurement of area of positive signal inside each parasite's 2-dimensional area. Parasites under 125 μm2 were classified as hypnozoites.
P. vivax Case	Primary Stain	rPvUIS4: Individual Parasite Area (um2)	5mC/5hmC Signal: Mask Area (um2)
Case 1	5mC	41.5204	0
Case 1	5mC	45.3055	0
Case 1	5mC	47.9435	0
Case 1	5mC	52.1873	0
Case 1	5mC	52.8755	0
Case 1	5mC	53.7931	0
Case 1	5mC	55.1694	0
Case 1	5mC	60.9043	0
Case 1	5mC	65.951	0
Case 1	5mC	66.9833	0
Case 1	5mC	72.1446	0
Case 1	5mC	73.4063	0
Case 1	5mC	75.0121	0
Case 1	5mC	90.955	0
Case 1	5mC	91.1844	0
Case 1	5mC	92.6755	0
Case 1	5mC	97.6075	0
Case 1	5mC	98.6397	0
Case 1	5mC	98.7544	0
Case 1	5mC	101.622	0
Case 1	5mC	102.998	0
Case 1	5mC	153.236	0
Case 1	5mC	158.512	0
Case 1	5mC	207.717	0
Case 1	5mC	220.563	0
Case 1	5mC	299.59	0
Case 1	5mC	304.636	0
Case 1	5mC	53.7931	0.114697
Case 1	5mC	52.4167	0.114697
Case 1	5mC	129.493	0.114697
Case 1	5mC	95.6576	0.114697
Case 1	5mC	79.1412	0.114697
Case 1	5mC	116.418	0.114697
Case 1	5mC	67.9008	0.229395
Case 1	5mC	96.4605	0.229395
Case 1	5mC	117.565	0.229395
Case 1	5mC	102.31	0.229395
Case 1	5mC	65.4922	0.229395
Case 1	5mC	75.5856	0.344092
Case 1	5mC	85.5642	0.344092
Case 1	5mC	48.517	0.344092
Case 1	5mC	66.8686	0.458789
Case 1	5mC	100.704	0.458789
Case 1	5mC	46.3377	0.458789
Case 1	5mC	96.8046	0.458789
Case 1	5mC	122.382	0.458789
Case 1	5mC	79.0265	0.573487
Case 1	5mC	275.274	0.573487
Case 1	5mC	104.145	0.573487
Case 1	5mC	74.4386	0.573487
Case 1	5mC	77.0766	0.573487
Case 1	5mC	68.0155	0.573487
Case 1	5mC	267.13	0.688184
Case 1	5mC	97.2634	0.688184
Case 1	5mC	59.1838	0.802882
Case 1	5mC	157.824	0.802882
Case 1	5mC	66.6392	0.802882
Case 1	5mC	71.5712	0.802882
Case 1	5mC	96.1164	0.802882
Case 1	5mC	103.457	0.917579
Case 1	5mC	107.816	0.917579
Case 1	5mC	54.4813	0.917579
Case 1	5mC	86.9406	0.917579
Case 1	5mC	54.3666	0.917579
Case 1	5mC	43.1262	0.917579
Case 1	5mC	56.8899	1.03228
Case 1	5mC	215.631	1.03228
Case 1	5mC	173.996	1.26167
Case 1	5mC	92.7902	1.14697
Case 1	5mC	77.6501	1.03228
Case 1	5mC	98.525	1.14697
Case 1	5mC	43.3556	1.14697
Case 1	5mC	51.3844	1.26167
Case 1	5mC	116.762	1.26167
Case 1	5mC	59.9867	1.14697
Case 1	5mC	88.317	1.26167
Case 1	5mC	59.9867	1.26167
Case 1	5mC	95.1988	1.37637
Case 1	5mC	58.1516	1.26167
Case 1	5mC	69.9654	1.37637
Case 1	5mC	86.2524	1.26167
Case 1	5mC	101.048	1.26167
Case 1	5mC	109.651	1.49107
Case 1	5mC	40.947	1.60576
Case 1	5mC	38.1942	1.37637
Case 1	5mC	164.82	1.60576
Case 1	5mC	76.7325	1.49107
Case 1	5mC	100.475	1.49107
Case 1	5mC	95.3135	1.60576
Case 1	5mC	53.449	1.49107
Case 1	5mC	65.6069	1.60576
Case 1	5mC	56.5458	1.72046
Case 1	5mC	59.6426	1.49107
Case 1	5mC	117.45	1.72046
Case 1	5mC	138.554	1.60576
Case 1	5mC	78.453	1.83516
Case 1	5mC	68.0155	1.60576
Case 1	5mC	40.8323	1.72046
Case 1	5mC	77.6501	1.72046
Case 1	5mC	68.4743	1.60576
Case 1	5mC	61.1337	1.72046
Case 1	5mC	69.0478	1.72046
Case 1	5mC	80.9763	1.60576
Case 1	5mC	56.8899	1.72046
Case 1	5mC	180.763	1.94985
Case 1	5mC	54.1372	1.49107
Case 1	5mC	76.6178	1.37637
Case 1	5mC	202.326	1.94985
Case 1	5mC	107.357	1.72046
Case 1	5mC	67.6714	1.72046
Case 1	5mC	88.5464	1.94985
Case 1	5mC	92.3314	1.83516
Case 1	5mC	64.0011	1.83516
Case 1	5mC	140.504	2.06455
Case 1	5mC	51.155	1.83516
Case 1	5mC	65.0334	2.06455
Case 1	5mC	74.8974	1.83516
Case 1	5mC	110.568	2.06455
Case 1	5mC	76.8472	2.17925
Case 1	5mC	106.21	2.06455
Case 1	5mC	62.8542	2.17925
Case 1	5mC	47.0259	2.06455
Case 1	5mC	78.3383	2.17925
Case 1	5mC	181.795	2.29395
Case 1	5mC	719.497	2.40864
Case 1	5mC	97.6075	2.06455
Case 1	5mC	85.3348	2.17925
Case 1	5mC	375.749	2.52334
Case 1	5mC	68.0155	2.52334
Case 1	5mC	66.8686	2.40864
Case 1	5mC	51.9579	2.29395
Case 1	5mC	51.0403	1.94985
Case 1	5mC	164.705	2.75274
Case 1	5mC	49.7787	2.75274
Case 1	5mC	87.9729	2.75274
Case 1	5mC	91.8726	2.52334
Case 1	5mC	237.079	2.86743
Case 1	5mC	117.909	2.75274
Case 1	5mC	83.7291	2.29395
Case 1	5mC	125.364	2.86743
Case 1	5mC	122.267	2.29395
Case 1	5mC	73.7504	3.09683
Case 1	5mC	68.1302	3.21153
Case 1	5mC	180.878	2.86743
Case 1	5mC	178.928	3.32622
Case 1	5mC	68.3596	3.09683
Case 1	5mC	80.1735	3.44092
Case 1	5mC	158.741	3.44092
Case 1	5mC	191.201	4.12911
Case 1	5mC	110.912	3.67032
Case 1	5mC	65.6069	3.44092
Case 1	5mC	54.1372	3.21153
Case 1	5mC	138.21	3.55562
Case 1	5mC	271.374	3.89971
Case 1	5mC	61.8219	3.67032
Case 1	5mC	170.211	4.01441
Case 1	5mC	492.74	4.2438
Case 1	5mC	70.0801	4.3585
Case 1	5mC	127.314	4.01441
Case 1	5mC	201.064	4.3585
Case 1	5mC	64.9187	4.12911
Case 1	5mC	202.556	4.2438
Case 1	5mC	79.2559	4.4732
Case 1	5mC	123.3	3.78501
Case 1	5mC	113.321	4.12911
Case 1	5mC	172.849	4.58789
Case 1	5mC	136.834	4.12911
Case 1	5mC	90.3815	4.93199
Case 1	5mC	65.7216	4.70259
Case 1	5mC	105.522	4.93199
Case 1	5mC	125.479	4.2438
Case 1	5mC	177.093	4.81729
Case 1	5mC	87.5141	5.27608
Case 1	5mC	110.912	5.04668
Case 1	5mC	57.4634	4.58789
Case 1	5mC	127.888	4.93199
Case 1	5mC	107.93	5.04668
Case 1	5mC	95.6576	4.58789
Case 1	5mC	91.8726	5.04668
Case 1	5mC	103.228	4.58789
Case 1	5mC	116.533	4.70259
Case 1	5mC	148.648	5.73487
Case 1	5mC	110.798	6.30835
Case 1	5mC	84.3026	5.96426
Case 1	5mC	173.422	4.70259
Case 1	5mC	43.2409	5.96426
Case 1	5mC	238.8	6.53775
Case 1	5mC	228.248	6.88184
Case 1	5mC	146.01	5.84957
Case 1	5mC	250.155	6.99654
Case 1	5mC	132.59	5.39078
Case 1	5mC	96.5752	7.22593
Case 1	5mC	68.7037	6.07896
Case 1	5mC	60.7896	6.88184
Case 1	5mC	172.62	7.11124
Case 1	5mC	131.787	7.11124
Case 1	5mC	194.641	6.42305
Case 1	5mC	56.5458	7.45533
Case 1	5mC	71.4565	7.11124
Case 1	5mC	89.464	7.34063
Case 1	5mC	209.781	7.34063
Case 1	5mC	115.73	6.99654
Case 1	5mC	140.16	8.02882
Case 1	5mC	91.9873	8.02882
Case 1	5mC	154.497	7.57003
Case 1	5mC	198.656	8.02882
Case 1	5mC	210.814	7.91412
Case 1	5mC	115.615	9.86397
Case 1	5mC	89.464	8.02882
Case 1	5mC	150.139	8.02882
Case 1	5mC	148.189	8.25821
Case 1	5mC	121.235	8.48761
Case 1	5mC	224.692	8.717
Case 1	5mC	203.817	6.88184
Case 1	5mC	162.067	8.37291
Case 1	5mC	106.439	7.45533
Case 1	5mC	173.537	9.17579
Case 1	5mC	217.237	9.06109
Case 1	5mC	93.9371	8.717
Case 1	5mC	164.935	10.6669
Case 1	5mC	173.308	10.3228
Case 1	5mC	150.827	10.8963
Case 1	5mC	128.92	10.6669
Case 1	5mC	427.362	12.7314
Case 1	5mC	263.46	11.0109
Case 1	5mC	478.976	10.2081
Case 1	5mC	180.19	11.355
Case 1	5mC	480.926	12.2726
Case 1	5mC	105.636	13.3049
Case 1	5mC	107.586	12.7314
Case 1	5mC	250.04	13.1902
Case 1	5mC	336.407	13.5343
Case 1	5mC	176.863	12.1579
Case 1	5mC	195.559	12.3873
Case 1	5mC	63.7717	12.6167
Case 1	5mC	232.033	12.8461
Case 1	5mC	96.8046	12.7314
Case 1	5mC	222.742	12.3873
Case 1	5mC	296.951	12.8461
Case 1	5mC	340.881	14.9107
Case 1	5mC	215.631	16.1723
Case 1	5mC	45.8789	19.4986
Case 1	5mC	132.82	15.0254
Case 1	5mC	143.257	15.8282
Case 1	5mC	99.4426	19.6133
Case 1	5mC	51.8432	22.366
Case 1	5mC	196.133	18.4663
Case 1	5mC	148.533	12.8461
Case 1	5mC	176.29	17.6634
Case 1	5mC	159.659	19.3839
Case 1	5mC	142.339	19.7279
Case 1	5mC	209.667	18.8104
Case 1	5mC	124.103	21.5631
Case 1	5mC	294.772	18.8104
Case 1	5mC	144.519	15.7135
Case 1	5mC	337.784	20.3014
Case 1	5mC	221.825	18.4663
Case 1	5mC	154.383	20.3014
Case 1	5mC	1552.31	22.9395
Case 1	5mC	40.3735	20.3014
Case 1	5mC	205.996	20.072
Case 1	5mC	668.8	26.6098
Case 1	5mC	278.485	21.7925
Case 1	5mC	159.2	21.6778
Case 1	5mC	247.173	23.1689
Case 1	5mC	290.299	27.7568
Case 1	5mC	83.6144	28.3302
Case 1	5mC	133.393	23.2836
Case 1	5mC	126.282	22.8248
Case 1	5mC	476.338	30.3948
Case 1	5mC	125.938	22.366
Case 1	5mC	592.297	31.3124
Case 1	5mC	115.5	32.9181
Case 1	5mC	363.017	36.7032
Case 1	5mC	284.449	40.1441
Case 1	5mC	102.884	36.2444
Case 1	5mC	85.5642	34.9827
Case 1	5mC	123.988	39.5706
Case 1	5mC	981.924	54.94
Case 1	5mC	184.663	40.8323
Case 1	5mC	300.622	76.5031
Case 1	5mC	427.362	69.5066
Case 1	5mC	104.719	103.113
Case 1	5mC	949.58	113.894
Case 1	5mC	644.599	132.246
Case 1	5mC	122.841	122.841
Case 1	5hmC	41.6351	0
Case 1	5hmC	43.585	0
Case 1	5hmC	44.0438	0
Case 1	5hmC	45.5349	0
Case 1	5hmC	45.8789	0
Case 1	5hmC	48.8611	0
Case 1	5hmC	48.9758	0
Case 1	5hmC	49.4346	0
Case 1	5hmC	49.8934	0
Case 1	5hmC	50.1227	0
Case 1	5hmC	51.155	0
Case 1	5hmC	51.6138	0
Case 1	5hmC	51.7285	0
Case 1	5hmC	53.1049	0
Case 1	5hmC	54.0225	0
Case 1	5hmC	54.0225	0
Case 1	5hmC	54.1372	0
Case 1	5hmC	54.4813	0
Case 1	5hmC	55.1694	0
Case 1	5hmC	56.5458	0
Case 1	5hmC	56.6605	0
Case 1	5hmC	56.6605	0
Case 1	5hmC	56.8899	0
Case 1	5hmC	58.381	0
Case 1	5hmC	59.2985	0
Case 1	5hmC	59.9867	0
Case 1	5hmC	61.5925	0
Case 1	5hmC	62.2807	0
Case 1	5hmC	62.8542	0
Case 1	5hmC	62.8542	0
Case 1	5hmC	63.0836	0
Case 1	5hmC	64.9187	0
Case 1	5hmC	65.2628	0
Case 1	5hmC	65.2628	0
Case 1	5hmC	66.2951	0
Case 1	5hmC	66.2951	0
Case 1	5hmC	66.6392	0
Case 1	5hmC	67.2127	0
Case 1	5hmC	67.4421	0
Case 1	5hmC	68.1302	0
Case 1	5hmC	68.8184	0
Case 1	5hmC	70.0801	0
Case 1	5hmC	70.1948	0
Case 1	5hmC	70.6536	0
Case 1	5hmC	71.2271	0
Case 1	5hmC	71.9153	0
Case 1	5hmC	72.1446	0
Case 1	5hmC	73.8651	0
Case 1	5hmC	75.4709	0
Case 1	5hmC	75.5856	0
Case 1	5hmC	75.5856	0
Case 1	5hmC	76.0444	0
Case 1	5hmC	76.0444	0
Case 1	5hmC	77.6501	0
Case 1	5hmC	79.1412	0
Case 1	5hmC	79.1412	0
Case 1	5hmC	79.8294	0
Case 1	5hmC	80.5176	0
Case 1	5hmC	81.4351	0
Case 1	5hmC	84.532	0
Case 1	5hmC	85.6789	0
Case 1	5hmC	87.17	0
Case 1	5hmC	91.7579	0
Case 1	5hmC	91.8726	0
Case 1	5hmC	92.9049	0
Case 1	5hmC	93.249	0
Case 1	5hmC	98.0663	0
Case 1	5hmC	101.851	0
Case 1	5hmC	102.081	0
Case 1	5hmC	108.274	0
Case 1	5hmC	108.504	0
Case 1	5hmC	108.504	0
Case 1	5hmC	109.536	0
Case 1	5hmC	112.862	0
Case 1	5hmC	115.5	0
Case 1	5hmC	116.074	0
Case 1	5hmC	116.188	0
Case 1	5hmC	121.235	0
Case 1	5hmC	123.414	0
Case 1	5hmC	124.791	0
Case 1	5hmC	126.052	0
Case 1	5hmC	127.314	0
Case 1	5hmC	129.837	0
Case 1	5hmC	134.54	0
Case 1	5hmC	135.687	0
Case 1	5hmC	137.752	0
Case 1	5hmC	139.931	0
Case 1	5hmC	147.845	0
Case 1	5hmC	148.189	0
Case 1	5hmC	151.171	0
Case 1	5hmC	151.859	0
Case 1	5hmC	154.727	0
Case 1	5hmC	154.841	0
Case 1	5hmC	154.956	0
Case 1	5hmC	155.759	0
Case 1	5hmC	164.705	0
Case 1	5hmC	167.688	0
Case 1	5hmC	169.752	0
Case 1	5hmC	170.211	0
Case 1	5hmC	172.39	0
Case 1	5hmC	186.269	0
Case 1	5hmC	219.645	0
Case 1	5hmC	235.13	0
Case 1	5hmC	236.506	0
Case 1	5hmC	241.667	0
Case 1	5hmC	245.108	0
Case 1	5hmC	295.231	0
Case 1	5hmC	306.127	0
Case 1	5hmC	319.776	0
Case 1	5hmC	366.229	0
Case 1	5hmC	450.646	0
Case 1	5hmC	471.521	0
Case 1	5hmC	853.693	0
Case 1	5hmC	128.117	0.114697
Case 1	5hmC	368.179	0.114697
Case 1	5hmC	40.2588	0.114697
Case 1	5hmC	62.2807	0.114697
Case 1	5hmC	81.2057	0.114697
Case 1	5hmC	157.365	0.114697
Case 1	5hmC	138.554	0.114697
Case 1	5hmC	212.534	0.114697
Case 1	5hmC	75.9297	0.114697
Case 1	5hmC	98.0663	0.114697
Case 1	5hmC	60.5602	0.114697
Case 1	5hmC	96.3458	0.114697
Case 1	5hmC	63.5423	0.114697
Case 1	5hmC	171.014	0.114697
Case 1	5hmC	71.5712	0.114697
Case 1	5hmC	144.519	0.114697
Case 1	5hmC	205.308	0.114697
Case 1	5hmC	77.8795	0.114697
Case 1	5hmC	94.0518	0.114697
Case 1	5hmC	151.745	0.114697
Case 1	5hmC	72.374	0.229395
Case 1	5hmC	38.8824	0.229395
Case 1	5hmC	72.2593	0.229395
Case 1	5hmC	126.282	0.229395
Case 1	5hmC	170.211	0.229395
Case 1	5hmC	52.302	0.229395
Case 1	5hmC	201.867	0.229395
Case 1	5hmC	89.5786	0.229395
Case 1	5hmC	59.1838	0.229395
Case 1	5hmC	65.1481	0.229395
Case 1	5hmC	85.3348	0.229395
Case 1	5hmC	125.02	0.229395
Case 1	5hmC	56.4311	0.229395
Case 1	5hmC	91.2991	0.229395
Case 1	5hmC	141.766	0.229395
Case 1	5hmC	267.474	0.229395
Case 1	5hmC	154.039	0.344092
Case 1	5hmC	97.3781	0.344092
Case 1	5hmC	95.6576	0.344092
Case 1	5hmC	126.052	0.344092
Case 1	5hmC	52.302	0.458789
Case 1	5hmC	111.83	0.458789
Case 1	5hmC	152.318	0.458789
Case 1	5hmC	181.107	0.458789
Case 1	5hmC	95.3135	0.458789
Case 1	5hmC	308.651	0.458789
Case 1	5hmC	58.7251	0.458789
Case 1	5hmC	47.37	0.458789
Case 1	5hmC	56.087	0.458789
Case 1	5hmC	72.0299	0.458789
Case 1	5hmC	88.7758	0.458789
Case 1	5hmC	103.342	0.458789
Case 1	5hmC	84.9908	0.573487
Case 1	5hmC	150.483	0.573487
Case 1	5hmC	214.599	0.573487
Case 1	5hmC	80.6322	0.573487
Case 1	5hmC	66.9833	0.688184
Case 1	5hmC	128.117	0.688184
Case 1	5hmC	174.455	0.688184
Case 1	5hmC	236.277	0.802882
Case 1	5hmC	114.927	0.802882
Case 1	5hmC	110.224	0.802882
Case 1	5hmC	50.2374	0.802882
Case 1	5hmC	116.991	0.802882
Case 1	5hmC	311.518	0.802882
Case 1	5hmC	105.751	0.917579
Case 1	5hmC	90.2668	0.917579
Case 1	5hmC	126.282	0.917579
Case 1	5hmC	104.489	0.917579
Case 1	5hmC	137.866	0.917579
Case 1	5hmC	107.471	0.802882
Case 1	5hmC	98.4103	0.917579
Case 1	5hmC	65.2628	0.917579
Case 1	5hmC	58.8397	1.03228
Case 1	5hmC	56.3164	1.26167
Case 1	5hmC	99.5573	0.917579
Case 1	5hmC	54.2519	1.03228
Case 1	5hmC	83.1556	0.917579
Case 1	5hmC	75.4709	1.03228
Case 1	5hmC	120.776	1.03228
Case 1	5hmC	89.2345	1.03228
Case 1	5hmC	183.86	1.03228
Case 1	5hmC	64.0011	1.14697
Case 1	5hmC	353.727	1.14697
Case 1	5hmC	65.8363	1.14697
Case 1	5hmC	117.565	1.14697
Case 1	5hmC	120.432	1.14697
Case 1	5hmC	109.536	1.14697
Case 1	5hmC	197.05	1.14697
Case 1	5hmC	35.4415	1.26167
Case 1	5hmC	97.4928	1.26167
Case 1	5hmC	138.21	1.14697
Case 1	5hmC	104.375	1.14697
Case 1	5hmC	77.5354	1.26167
Case 1	5hmC	74.2092	1.26167
Case 1	5hmC	246.37	1.26167
Case 1	5hmC	406.832	1.26167
Case 1	5hmC	65.3775	1.37637
Case 1	5hmC	248.32	1.37637
Case 1	5hmC	134.081	1.26167
Case 1	5hmC	41.7498	1.03228
Case 1	5hmC	251.073	1.49107
Case 1	5hmC	108.274	1.49107
Case 1	5hmC	98.1809	1.60576
Case 1	5hmC	389.283	1.60576
Case 1	5hmC	128.576	1.72046
Case 1	5hmC	55.5135	1.72046
Case 1	5hmC	90.2668	1.83516
Case 1	5hmC	227.101	1.72046
Case 1	5hmC	83.0409	1.83516
Case 1	5hmC	432.868	1.94985
Case 1	5hmC	48.2876	1.37637
Case 1	5hmC	135.228	1.83516
Case 1	5hmC	77.6501	1.72046
Case 1	5hmC	138.21	2.06455
Case 1	5hmC	157.938	2.06455
Case 1	5hmC	73.1769	2.06455
Case 1	5hmC	60.6749	1.94985
Case 1	5hmC	54.4813	2.40864
Case 1	5hmC	66.2951	2.52334
Case 1	5hmC	238.341	2.86743
Case 1	5hmC	280.32	2.52334
Case 1	5hmC	59.0691	2.06455
Case 1	5hmC	118.024	2.75274
Case 1	5hmC	148.992	2.86743
Case 1	5hmC	56.2017	2.52334
Case 1	5hmC	62.6248	2.86743
Case 1	5hmC	91.0697	2.75274
Case 1	5hmC	164.476	2.75274
Case 1	5hmC	157.709	3.32622
Case 1	5hmC	230.427	3.44092
Case 1	5hmC	865.162	3.32622
Case 1	5hmC	60.7896	3.32622
Case 1	5hmC	236.162	3.55562
Case 1	5hmC	282.614	3.55562
Case 1	5hmC	264.722	3.44092
Case 1	5hmC	73.2916	3.32622
Case 1	5hmC	176.863	3.32622
Case 1	5hmC	267.704	3.44092
Case 1	5hmC	69.6213	3.67032
Case 1	5hmC	114.353	3.89971
Case 1	5hmC	162.87	3.78501
Case 1	5hmC	107.586	3.21153
Case 1	5hmC	172.505	3.67032
Case 1	5hmC	426.904	4.2438
Case 1	5hmC	57.234	3.89971
Case 1	5hmC	57.234	3.55562
Case 1	5hmC	256.005	4.4732
Case 1	5hmC	146.813	4.58789
Case 1	5hmC	279.862	4.81729
Case 1	5hmC	256.234	4.01441
Case 1	5hmC	70.0801	5.04668
Case 1	5hmC	280.32	4.3585
Case 1	5hmC	368.179	4.93199
Case 1	5hmC	1318.68	5.50547
Case 1	5hmC	117.221	5.84957
Case 1	5hmC	75.2415	4.70259
Case 1	5hmC	441.011	5.73487
Case 1	5hmC	161.035	5.39078
Case 1	5hmC	59.6426	6.30835
Case 1	5hmC	283.302	6.30835
Case 1	5hmC	77.0766	6.65245
Case 1	5hmC	63.8864	6.65245
Case 1	5hmC	157.25	3.78501
Case 1	5hmC	212.534	6.07896
Case 1	5hmC	216.778	5.84957
Case 1	5hmC	423.348	6.76715
Case 1	5hmC	87.0553	6.65245
Case 1	5hmC	144.863	7.79942
Case 1	5hmC	111.715	5.96426
Case 1	5hmC	104.833	7.68472
Case 1	5hmC	107.586	7.34063
Case 1	5hmC	91.0697	7.79942
Case 1	5hmC	155.874	8.717
Case 1	5hmC	76.159	8.9464
Case 1	5hmC	110.912	7.45533
Case 1	5hmC	70.883	9.51988
Case 1	5hmC	110.339	9.97867
Case 1	5hmC	44.732	8.14351
Case 1	5hmC	304.407	9.63458
Case 1	5hmC	94.2812	8.8317
Case 1	5hmC	73.1769	7.45533
Case 1	5hmC	260.248	8.9464
Case 1	5hmC	156.562	10.6669
Case 1	5hmC	157.709	9.51988
Case 1	5hmC	268.277	10.6669
Case 1	5hmC	219.531	9.97867
Case 1	5hmC	221.022	9.74928
Case 1	5hmC	135.916	8.48761
Case 1	5hmC	215.746	8.37291
Case 1	5hmC	105.292	12.3873
Case 1	5hmC	155.186	12.8461
Case 1	5hmC	131.099	11.4697
Case 1	5hmC	376.896	12.7314
Case 1	5hmC	218.498	11.9285
Case 1	5hmC	146.698	12.1579
Case 1	5hmC	60.4455	15.9429
Case 1	5hmC	52.7608	12.6167
Case 1	5hmC	107.242	15.7135
Case 1	5hmC	221.595	14.2225
Case 1	5hmC	307.962	15.7135
Case 1	5hmC	214.484	16.287
Case 1	5hmC	147.96	19.3839
Case 1	5hmC	171.243	19.2692
Case 1	5hmC	94.74	24.8893
Case 1	5hmC	190.627	16.8605
Case 1	5hmC	94.2812	20.4161
Case 1	5hmC	91.6432	20.4161
Case 1	5hmC	90.7256	24.7746
Case 1	5hmC	555.365	18.3516
Case 1	5hmC	310.486	25.9216
Case 1	5hmC	109.192	28.1009
Case 1	5hmC	87.17	19.2692
Case 1	5hmC	116.877	27.298
Case 1	5hmC	374.946	30.2801
Case 1	5hmC	120.432	26.6098
Case 1	5hmC	128.805	33.6063
Case 1	5hmC	107.93	37.506
Case 1	5hmC	78.3383	39.8
Case 1	5hmC	110.568	36.8179
Case 1	5hmC	132.131	53.6784
Case 1	5hmC	298.328	41.8645
Case 1	5hmC	312.78	50.6962
Case 1	5hmC	569.358	58.0369
Case 1	5hmC	527.608	69.0478
Case 1	5hmC	1028.72	63.1983
Case 1	5hmC	436.309	62.6248
Case 1	5hmC	713.418	57.6928
Case 1	5hmC	359.232	73.6357
Case 1	5hmC	132.361	85.6789
Case 1	5hmC	265.295	134.311
Case 2	5mC	44.3879	0
Case 2	5mC	44.5026	0
Case 2	5mC	46.6818	0
Case 2	5mC	47.9435	0
Case 2	5mC	49.3199	0
Case 2	5mC	49.5493	0
Case 2	5mC	51.4991	0
Case 2	5mC	51.6138	0
Case 2	5mC	51.9579	0
Case 2	5mC	53.449	0
Case 2	5mC	53.9078	0
Case 2	5mC	56.8899	0
Case 2	5mC	58.0369	0
Case 2	5mC	59.4132	0
Case 2	5mC	59.5279	0
Case 2	5mC	59.7573	0
Case 2	5mC	61.4778	0
Case 2	5mC	62.8542	0
Case 2	5mC	63.657	0
Case 2	5mC	64.3452	0
Case 2	5mC	64.9187	0
Case 2	5mC	65.951	0
Case 2	5mC	67.7861	0
Case 2	5mC	68.1302	0
Case 2	5mC	68.7037	0
Case 2	5mC	68.8184	0
Case 2	5mC	69.1625	0
Case 2	5mC	69.3919	0
Case 2	5mC	70.6536	0
Case 2	5mC	71.6859	0
Case 2	5mC	72.4887	0
Case 2	5mC	73.9798	0
Case 2	5mC	76.159	0
Case 2	5mC	78.7971	0
Case 2	5mC	79.1412	0
Case 2	5mC	85.1054	0
Case 2	5mC	89.6933	0
Case 2	5mC	95.5429	0
Case 2	5mC	96.5752	0
Case 2	5mC	98.8691	0
Case 2	5mC	100.131	0
Case 2	5mC	101.966	0
Case 2	5mC	106.554	0
Case 2	5mC	108.504	0
Case 2	5mC	108.848	0
Case 2	5mC	109.536	0
Case 2	5mC	137.752	0
Case 2	5mC	147.845	0
Case 2	5mC	223.43	0
Case 2	5mC	96.4605	0.114697
Case 2	5mC	49.4346	0.114697
Case 2	5mC	47.1406	0.114697
Case 2	5mC	97.034	0.114697
Case 2	5mC	70.6536	0.114697
Case 2	5mC	70.7683	0.229395
Case 2	5mC	57.234	0.229395
Case 2	5mC	92.7902	0.344092
Case 2	5mC	56.087	0.344092
Case 2	5mC	63.7717	0.344092
Case 2	5mC	106.439	0.344092
Case 2	5mC	62.3954	0.344092
Case 2	5mC	75.9297	0.344092
Case 2	5mC	51.2697	0.344092
Case 2	5mC	151.515	0.344092
Case 2	5mC	96.3458	0.344092
Case 2	5mC	210.011	0.458789
Case 2	5mC	53.7931	0.458789
Case 2	5mC	100.245	0.458789
Case 2	5mC	106.324	0.458789
Case 2	5mC	42.438	0.458789
Case 2	5mC	69.0478	0.458789
Case 2	5mC	58.0369	0.573487
Case 2	5mC	60.4455	0.573487
Case 2	5mC	44.5026	0.573487
Case 2	5mC	99.7867	0.688184
Case 2	5mC	55.6282	0.573487
Case 2	5mC	80.5176	0.688184
Case 2	5mC	129.035	0.802882
Case 2	5mC	74.668	0.917579
Case 2	5mC	85.3348	0.802882
Case 2	5mC	39.2265	0.802882
Case 2	5mC	61.2484	0.917579
Case 2	5mC	92.7902	0.802882
Case 2	5mC	56.4311	1.03228
Case 2	5mC	60.7896	0.917579
Case 2	5mC	46.4524	0.917579
Case 2	5mC	80.8616	0.917579
Case 2	5mC	80.9763	0.917579
Case 2	5mC	101.966	0.917579
Case 2	5mC	114.124	1.03228
Case 2	5mC	53.2196	0.917579
Case 2	5mC	50.8109	0.917579
Case 2	5mC	61.3631	1.03228
Case 2	5mC	48.2876	0.917579
Case 2	5mC	63.0836	0.917579
Case 2	5mC	52.0726	0.917579
Case 2	5mC	60.4455	1.03228
Case 2	5mC	86.2524	1.14697
Case 2	5mC	88.2023	1.14697
Case 2	5mC	76.159	1.03228
Case 2	5mC	86.8259	1.14697
Case 2	5mC	109.192	1.14697
Case 2	5mC	72.7181	1.14697
Case 2	5mC	107.242	1.26167
Case 2	5mC	132.475	1.26167
Case 2	5mC	91.4138	1.14697
Case 2	5mC	58.0369	1.37637
Case 2	5mC	54.94	1.14697
Case 2	5mC	100.704	1.37637
Case 2	5mC	82.0086	1.37637
Case 2	5mC	69.2772	1.49107
Case 2	5mC	60.1014	1.49107
Case 2	5mC	121.235	1.49107
Case 2	5mC	75.815	1.49107
Case 2	5mC	451.908	1.60576
Case 2	5mC	84.1879	1.26167
Case 2	5mC	59.6426	1.49107
Case 2	5mC	47.37	1.26167
Case 2	5mC	71.8006	1.60576
Case 2	5mC	78.2236	1.49107
Case 2	5mC	108.963	1.72046
Case 2	5mC	74.4386	1.60576
Case 2	5mC	160.806	1.83516
Case 2	5mC	63.8864	1.60576
Case 2	5mC	70.5389	1.37637
Case 2	5mC	45.1908	1.72046
Case 2	5mC	330.902	1.83516
Case 2	5mC	43.3556	1.83516
Case 2	5mC	221.481	1.94985
Case 2	5mC	58.8397	1.72046
Case 2	5mC	81.6645	1.72046
Case 2	5mC	145.895	1.94985
Case 2	5mC	104.604	1.83516
Case 2	5mC	88.0876	2.06455
Case 2	5mC	50.3521	1.83516
Case 2	5mC	113.436	1.83516
Case 2	5mC	60.4455	2.17925
Case 2	5mC	67.7861	2.06455
Case 2	5mC	77.8795	2.06455
Case 2	5mC	53.6784	1.83516
Case 2	5mC	254.055	2.06455
Case 2	5mC	61.9366	2.29395
Case 2	5mC	67.098	2.29395
Case 2	5mC	76.2738	2.52334
Case 2	5mC	148.877	2.52334
Case 2	5mC	50.9256	2.40864
Case 2	5mC	57.8075	1.83516
Case 2	5mC	477.141	2.63804
Case 2	5mC	88.8905	2.40864
Case 2	5mC	64.4599	2.06455
Case 2	5mC	65.8363	1.94985
Case 2	5mC	81.4351	2.86743
Case 2	5mC	44.3879	1.94985
Case 2	5mC	251.417	2.40864
Case 2	5mC	73.7504	2.75274
Case 2	5mC	89.464	2.86743
Case 2	5mC	91.9873	2.75274
Case 2	5mC	158.168	2.75274
Case 2	5mC	126.97	2.86743
Case 2	5mC	98.7544	2.86743
Case 2	5mC	54.3666	2.17925
Case 2	5mC	43.1262	2.29395
Case 2	5mC	74.4386	2.63804
Case 2	5mC	54.1372	2.98213
Case 2	5mC	357.741	3.32622
Case 2	5mC	514.532	2.98213
Case 2	5mC	77.5354	3.55562
Case 2	5mC	97.9516	3.21153
Case 2	5mC	68.9331	3.32622
Case 2	5mC	44.6173	2.98213
Case 2	5mC	49.7787	3.55562
Case 2	5mC	89.2345	3.55562
Case 2	5mC	58.9544	2.86743
Case 2	5mC	114.468	3.67032
Case 2	5mC	99.9014	3.89971
Case 2	5mC	109.192	3.21153
Case 2	5mC	108.963	3.32622
Case 2	5mC	97.6075	3.67032
Case 2	5mC	54.7106	3.32622
Case 2	5mC	76.2738	3.78501
Case 2	5mC	79.1412	3.44092
Case 2	5mC	47.9435	4.12911
Case 2	5mC	100.36	4.01441
Case 2	5mC	40.0294	3.89971
Case 2	5mC	187.186	4.01441
Case 2	5mC	65.2628	3.44092
Case 2	5mC	208.749	4.3585
Case 2	5mC	70.6536	3.44092
Case 2	5mC	152.318	4.3585
Case 2	5mC	83.2703	4.12911
Case 2	5mC	95.4282	4.3585
Case 2	5mC	65.3775	4.2438
Case 2	5mC	82.1233	4.2438
Case 2	5mC	255.202	4.58789
Case 2	5mC	87.6288	4.70259
Case 2	5mC	105.063	4.4732
Case 2	5mC	79.3706	5.84957
Case 2	5mC	71.3418	5.04668
Case 2	5mC	105.751	4.81729
Case 2	5mC	82.6968	4.3585
Case 2	5mC	76.0444	5.04668
Case 2	5mC	86.4818	5.73487
Case 2	5mC	87.2847	5.96426
Case 2	5mC	111.256	5.96426
Case 2	5mC	98.0663	5.39078
Case 2	5mC	77.0766	5.50547
Case 2	5mC	54.94	6.19366
Case 2	5mC	50.3521	6.19366
Case 2	5mC	69.9654	5.84957
Case 2	5mC	176.519	6.65245
Case 2	5mC	134.196	5.04668
Case 2	5mC	58.6104	6.07896
Case 2	5mC	101.163	6.19366
Case 2	5mC	42.7821	6.42305
Case 2	5mC	181.795	6.53775
Case 2	5mC	156.677	5.73487
Case 2	5mC	55.9723	6.30835
Case 2	5mC	94.5106	6.42305
Case 2	5mC	37.9648	6.99654
Case 2	5mC	263.116	7.79942
Case 2	5mC	172.046	6.30835
Case 2	5mC	74.0945	7.79942
Case 2	5mC	104.719	7.34063
Case 2	5mC	55.8576	9.97867
Case 2	5mC	65.6069	8.25821
Case 2	5mC	72.0299	9.06109
Case 2	5mC	141.307	7.11124
Case 2	5mC	170.326	9.40518
Case 2	5mC	118.024	8.48761
Case 2	5mC	105.407	8.6023
Case 2	5mC	72.6034	8.6023
Case 2	5mC	105.636	9.17579
Case 2	5mC	272.865	9.29049
Case 2	5mC	104.604	9.17579
Case 2	5mC	148.418	7.91412
Case 2	5mC	60.7896	8.717
Case 2	5mC	71.3418	9.51988
Case 2	5mC	252.793	7.79942
Case 2	5mC	68.2449	10.3228
Case 2	5mC	125.25	8.48761
Case 2	5mC	71.5712	10.6669
Case 2	5mC	74.3239	9.63458
Case 2	5mC	138.44	9.51988
Case 2	5mC	103.457	9.40518
Case 2	5mC	94.8547	9.63458
Case 2	5mC	73.7504	11.8138
Case 2	5mC	53.7931	9.86397
Case 2	5mC	53.5637	9.63458
Case 2	5mC	226.527	12.2726
Case 2	5mC	67.3274	10.7816
Case 2	5mC	54.0225	9.51988
Case 2	5mC	367.834	11.4697
Case 2	5mC	68.7037	11.4697
Case 2	5mC	143.028	11.1256
Case 2	5mC	100.704	11.355
Case 2	5mC	193.839	14.4519
Case 2	5mC	65.0334	11.6991
Case 2	5mC	74.2092	11.355
Case 2	5mC	210.355	14.2225
Case 2	5mC	164.705	12.0432
Case 2	5mC	133.852	12.502
Case 2	5mC	88.8905	12.6167
Case 2	5mC	149.909	12.0432
Case 2	5mC	137.063	13.5343
Case 2	5mC	68.1302	13.9931
Case 2	5mC	55.2841	14.796
Case 2	5mC	126.167	14.6813
Case 2	5mC	92.4461	14.6813
Case 2	5mC	97.2634	14.6813
Case 2	5mC	73.9798	15.4841
Case 2	5mC	110.683	14.9107
Case 2	5mC	97.2634	13.7637
Case 2	5mC	96.2311	12.502
Case 2	5mC	105.522	14.3372
Case 2	5mC	140.16	15.8282
Case 2	5mC	100.131	13.8784
Case 2	5mC	47.7141	14.6813
Case 2	5mC	108.274	16.6311
Case 2	5mC	41.5204	19.8426
Case 2	5mC	69.6213	16.7458
Case 2	5mC	100.131	15.1401
Case 2	5mC	453.055	19.4986
Case 2	5mC	513.959	19.0398
Case 2	5mC	73.521	19.2692
Case 2	5mC	202.211	19.6133
Case 2	5mC	126.167	20.8749
Case 2	5mC	132.361	19.0398
Case 2	5mC	176.405	20.6455
Case 2	5mC	120.776	24.4305
Case 2	5mC	150.827	24.0864
Case 2	5mC	421.513	23.513
Case 2	5mC	52.5314	22.5954
Case 2	5mC	142.225	20.5308
Case 2	5mC	709.977	25.1187
Case 2	5mC	283.302	26.0363
Case 2	5mC	147.271	21.5631
Case 2	5mC	219.301	28.789
Case 2	5mC	128.002	28.789
Case 2	5mC	206.57	23.3983
Case 2	5mC	434.818	32.1153
Case 2	5mC	273.094	25.4628
Case 2	5mC	150.712	36.5885
Case 2	5mC	331.705	32.9181
Case 2	5mC	107.93	32.0006
Case 2	5mC	607.323	35.9003
Case 2	5mC	324.938	41.7498
Case 2	5mC	215.058	35.3268
Case 2	5mC	244.879	35.0974
Case 2	5mC	328.149	37.0472
Case 2	5mC	76.6178	54.5959
Case 2	5mC	117.565	46.5671
Case 2	5mC	264.492	45.5349
Case 2	5mC	310.027	51.2697
Case 2	5mC	239.947	52.8755
Case 2	5mC	362.444	90.6109
Case 2	5mC	595.05	90.0374
Case 2	5mC	460.051	91.5285
Case 2	5mC	101.851	75.815
Case 2	5mC	246.255	80.7469
Case 2	5mC	329.067	99.7867
Case 2	5mC	182.828	182.828
Case 2	5mC	1460.21	575.093
Case 2	5hmC	36.015	0
Case 2	5hmC	38.5383	0
Case 2	5hmC	38.7677	0
Case 2	5hmC	39.8	0
Case 2	5hmC	40.4882	0
Case 2	5hmC	40.947	0
Case 2	5hmC	41.8645	0
Case 2	5hmC	42.0939	0
Case 2	5hmC	42.6674	0
Case 2	5hmC	43.2409	0
Case 2	5hmC	43.585	0
Case 2	5hmC	43.8144	0
Case 2	5hmC	44.0438	0
Case 2	5hmC	44.0438	0
Case 2	5hmC	45.4202	0
Case 2	5hmC	46.223	0
Case 2	5hmC	46.9112	0
Case 2	5hmC	47.8288	0
Case 2	5hmC	49.0905	0
Case 2	5hmC	49.4346	0
Case 2	5hmC	49.664	0
Case 2	5hmC	49.7787	0
Case 2	5hmC	49.7787	0
Case 2	5hmC	50.1227	0
Case 2	5hmC	50.6962	0
Case 2	5hmC	50.8109	0
Case 2	5hmC	51.0403	0
Case 2	5hmC	51.0403	0
Case 2	5hmC	51.4991	0
Case 2	5hmC	51.4991	0
Case 2	5hmC	52.8755	0
Case 2	5hmC	53.5637	0
Case 2	5hmC	53.6784	0
Case 2	5hmC	54.0225	0
Case 2	5hmC	54.7106	0
Case 2	5hmC	54.7106	0
Case 2	5hmC	55.0547	0
Case 2	5hmC	55.0547	0
Case 2	5hmC	55.0547	0
Case 2	5hmC	55.1694	0
Case 2	5hmC	55.8576	0
Case 2	5hmC	56.5458	0
Case 2	5hmC	56.8899	0
Case 2	5hmC	57.234	0
Case 2	5hmC	57.4634	0
Case 2	5hmC	57.9222	0
Case 2	5hmC	58.7251	0
Case 2	5hmC	61.1337	0
Case 2	5hmC	63.8864	0
Case 2	5hmC	65.6069	0
Case 2	5hmC	65.7216	0
Case 2	5hmC	66.4098	0
Case 2	5hmC	66.8686	0
Case 2	5hmC	68.2449	0
Case 2	5hmC	68.589	0
Case 2	5hmC	70.4242	0
Case 2	5hmC	71.3418	0
Case 2	5hmC	74.2092	0
Case 2	5hmC	74.3239	0
Case 2	5hmC	74.3239	0
Case 2	5hmC	74.668	0
Case 2	5hmC	75.5856	0
Case 2	5hmC	77.7648	0
Case 2	5hmC	79.0265	0
Case 2	5hmC	81.4351	0
Case 2	5hmC	84.1879	0
Case 2	5hmC	86.5965	0
Case 2	5hmC	89.464	0
Case 2	5hmC	92.9049	0
Case 2	5hmC	99.0985	0
Case 2	5hmC	100.131	0
Case 2	5hmC	100.934	0
Case 2	5hmC	102.654	0
Case 2	5hmC	107.701	0
Case 2	5hmC	111.715	0
Case 2	5hmC	113.206	0
Case 2	5hmC	116.074	0
Case 2	5hmC	116.762	0
Case 2	5hmC	119.973	0
Case 2	5hmC	122.497	0
Case 2	5hmC	126.741	0
Case 2	5hmC	131.328	0
Case 2	5hmC	133.049	0
Case 2	5hmC	136.26	0
Case 2	5hmC	145.207	0
Case 2	5hmC	150.942	0
Case 2	5hmC	152.662	0
Case 2	5hmC	154.612	0
Case 2	5hmC	164.361	0
Case 2	5hmC	166.311	0
Case 2	5hmC	180.878	0
Case 2	5hmC	187.53	0
Case 2	5hmC	198.426	0
Case 2	5hmC	204.735	0
Case 2	5hmC	205.308	0
Case 2	5hmC	211.387	0
Case 2	5hmC	243.158	0
Case 2	5hmC	267.015	0
Case 2	5hmC	330.214	0
Case 2	5hmC	415.893	0
Case 2	5hmC	66.0657	0.114697
Case 2	5hmC	460.625	0.114697
Case 2	5hmC	58.381	0.114697
Case 2	5hmC	83.1556	0.114697
Case 2	5hmC	93.8224	0.114697
Case 2	5hmC	76.6178	0.114697
Case 2	5hmC	52.8755	0.114697
Case 2	5hmC	64.6893	0.114697
Case 2	5hmC	118.826	0.114697
Case 2	5hmC	86.8259	0.114697
Case 2	5hmC	60.4455	0.229395
Case 2	5hmC	287.202	0.229395
Case 2	5hmC	88.317	0.229395
Case 2	5hmC	274.012	0.229395
Case 2	5hmC	123.873	0.229395
Case 2	5hmC	61.019	0.229395
Case 2	5hmC	53.9078	0.229395
Case 2	5hmC	99.9014	0.229395
Case 2	5hmC	44.6173	0.229395
Case 2	5hmC	297.066	0.344092
Case 2	5hmC	256.234	0.344092
Case 2	5hmC	80.8616	0.344092
Case 2	5hmC	60.2161	0.344092
Case 2	5hmC	102.195	0.458789
Case 2	5hmC	48.8611	0.458789
Case 2	5hmC	66.2951	0.458789
Case 2	5hmC	190.742	0.458789
Case 2	5hmC	126.511	0.458789
Case 2	5hmC	172.275	0.458789
Case 2	5hmC	55.7429	0.458789
Case 2	5hmC	90.955	0.573487
Case 2	5hmC	59.5279	0.573487
Case 2	5hmC	50.1227	0.573487
Case 2	5hmC	43.8144	0.573487
Case 2	5hmC	113.092	0.573487
Case 2	5hmC	225.954	0.688184
Case 2	5hmC	42.6674	0.688184
Case 2	5hmC	55.5135	0.917579
Case 2	5hmC	56.3164	0.917579
Case 2	5hmC	63.4276	0.917579
Case 2	5hmC	160.806	1.03228
Case 2	5hmC	68.1302	1.26167
Case 2	5hmC	145.436	1.14697
Case 2	5hmC	83.6144	1.26167
Case 2	5hmC	95.7723	1.37637
Case 2	5hmC	660.657	1.49107
Case 2	5hmC	65.8363	1.60576
Case 2	5hmC	62.6248	1.49107
Case 2	5hmC	47.37	1.49107
Case 2	5hmC	39.2265	1.49107
Case 2	5hmC	202.785	1.37637
Case 2	5hmC	86.9406	1.60576
Case 2	5hmC	70.1948	1.72046
Case 2	5hmC	85.5642	1.94985
Case 2	5hmC	54.7106	2.06455
Case 2	5hmC	43.3556	1.83516
Case 2	5hmC	234.097	1.94985
Case 2	5hmC	51.6138	2.17925
Case 2	5hmC	66.7539	2.06455
Case 2	5hmC	364.738	2.40864
Case 2	5hmC	345.01	2.06455
Case 2	5hmC	198.312	2.52334
Case 2	5hmC	46.4524	2.52334
Case 2	5hmC	78.9118	2.52334
Case 2	5hmC	80.8616	2.86743
Case 2	5hmC	81.3204	2.63804
Case 2	5hmC	104.489	3.09683
Case 2	5hmC	64.0011	3.21153
Case 2	5hmC	56.6605	3.09683
Case 2	5hmC	94.9694	2.98213
Case 2	5hmC	247.058	3.32622
Case 2	5hmC	371.39	2.75274
Case 2	5hmC	64.9187	2.98213
Case 2	5hmC	91.5285	2.86743
Case 2	5hmC	510.862	4.12911
Case 2	5hmC	114.009	4.3585
Case 2	5hmC	182.598	4.3585
Case 2	5hmC	149.909	4.01441
Case 2	5hmC	225.724	3.78501
Case 2	5hmC	133.278	4.58789
Case 2	5hmC	42.2086	3.44092
Case 2	5hmC	404.194	4.70259
Case 2	5hmC	54.0225	4.4732
Case 2	5hmC	41.1764	5.16138
Case 2	5hmC	74.5533	3.67032
Case 2	5hmC	139.128	4.4732
Case 2	5hmC	91.4138	4.93199
Case 2	5hmC	64.0011	3.44092
Case 2	5hmC	78.7971	4.93199
Case 2	5hmC	86.7112	4.81729
Case 2	5hmC	105.177	4.93199
Case 2	5hmC	102.884	4.70259
Case 2	5hmC	179.157	6.19366
Case 2	5hmC	171.128	5.27608
Case 2	5hmC	66.8686	5.96426
Case 2	5hmC	107.816	6.30835
Case 2	5hmC	79.4853	5.50547
Case 2	5hmC	162.87	5.27608
Case 2	5hmC	188.333	6.07896
Case 2	5hmC	78.2236	5.84957
Case 2	5hmC	109.765	7.45533
Case 2	5hmC	137.407	7.68472
Case 2	5hmC	128.92	7.22593
Case 2	5hmC	135.572	7.22593
Case 2	5hmC	85.1054	8.14351
Case 2	5hmC	117.221	8.8317
Case 2	5hmC	169.179	8.14351
Case 2	5hmC	251.187	11.6991
Case 2	5hmC	76.0444	13.7637
Case 2	5hmC	204.62	9.40518
Case 2	5hmC	90.4962	12.8461
Case 2	5hmC	117.221	11.9285
Case 2	5hmC	167.917	12.2726
Case 2	5hmC	320.923	11.9285
Case 2	5hmC	70.6536	13.3049
Case 2	5hmC	65.951	13.649
Case 2	5hmC	297.984	11.5844
Case 2	5hmC	239.603	14.796
Case 2	5hmC	80.0588	18.2369
Case 2	5hmC	218.269	17.6634
Case 2	5hmC	63.0836	14.5666
Case 2	5hmC	208.061	18.6957
Case 2	5hmC	100.819	17.2046
Case 2	5hmC	128.117	17.3193
Case 2	5hmC	473.241	20.6455
Case 2	5hmC	59.7573	19.9573
Case 2	5hmC	172.505	17.8928
Case 2	5hmC	125.823	19.7279
Case 2	5hmC	203.932	20.9896
Case 2	5hmC	122.726	22.4807
Case 2	5hmC	318.629	22.366
Case 2	5hmC	161.953	25.6922
Case 2	5hmC	224.922	37.8501
Case 2	5hmC	138.669	28.9037
Case 2	5hmC	246.829	37.8501
Case 2	5hmC	96.5752	29.7066
Case 2	5hmC	59.5279	32.5741
Case 2	5hmC	455.693	33.6063
Case 2	5hmC	132.934	34.0651
Case 2	5hmC	49.2052	46.223
Case 2	5hmC	866.653	50.9256
Case 2	5hmC	327.117	49.4346
Case 2	5hmC	682.793	57.0046
Case 2	5hmC	91.0697	58.2663
Case 2	5hmC	191.774	73.6357
Case 2	5hmC	214.599	70.883
Case 2	5hmC	732.802	93.4784
Case 2	5hmC	148.648	148.533
Case 3	5mC	37.8501	0
Case 3	5mC	41.0617	0
Case 3	5mC	41.7498	0
Case 3	5mC	43.2409	0
Case 3	5mC	43.585	0
Case 3	5mC	44.5026	0
Case 3	5mC	44.9614	0
Case 3	5mC	45.9936	0
Case 3	5mC	47.0259	0
Case 3	5mC	50.6962	0
Case 3	5mC	50.9256	0
Case 3	5mC	50.9256	0
Case 3	5mC	51.3844	0
Case 3	5mC	51.6138	0
Case 3	5mC	52.7608	0
Case 3	5mC	52.8755	0
Case 3	5mC	52.9902	0
Case 3	5mC	57.234	0
Case 3	5mC	61.5925	0
Case 3	5mC	66.0657	0
Case 3	5mC	67.5567	0
Case 3	5mC	69.3919	0
Case 3	5mC	73.8651	0
Case 3	5mC	83.9585	0
Case 3	5mC	93.0196	0
Case 3	5mC	93.9371	0
Case 3	5mC	116.877	0
Case 3	5mC	159.544	0
Case 3	5mC	159.659	0
Case 3	5mC	180.648	0
Case 3	5mC	49.3199	0.114697
Case 3	5mC	155.071	0.114697
Case 3	5mC	39.4559	0.114697
Case 3	5mC	38.0795	0.114697
Case 3	5mC	63.0836	0.114697
Case 3	5mC	44.5026	0.114697
Case 3	5mC	103.457	0.114697
Case 3	5mC	79.6	0.114697
Case 3	5mC	52.8755	0.229395
Case 3	5mC	78.5677	0.229395
Case 3	5mC	49.7787	0.229395
Case 3	5mC	50.3521	0.229395
Case 3	5mC	50.9256	0.229395
Case 3	5mC	68.3596	0.229395
Case 3	5mC	90.6109	0.229395
Case 3	5mC	123.3	0.229395
Case 3	5mC	36.8179	0.229395
Case 3	5mC	40.8323	0.229395
Case 3	5mC	118.941	0.344092
Case 3	5mC	90.955	0.344092
Case 3	5mC	68.8184	0.458789
Case 3	5mC	46.223	0.458789
Case 3	5mC	54.2519	0.458789
Case 3	5mC	39.2265	0.458789
Case 3	5mC	168.949	0.458789
Case 3	5mC	41.2911	0.458789
Case 3	5mC	61.8219	0.458789
Case 3	5mC	38.8824	0.458789
Case 3	5mC	47.2553	0.573487
Case 3	5mC	43.585	0.573487
Case 3	5mC	98.2956	0.573487
Case 3	5mC	39.8	0.688184
Case 3	5mC	50.1227	0.688184
Case 3	5mC	41.5204	0.688184
Case 3	5mC	38.9971	0.802882
Case 3	5mC	59.5279	0.802882
Case 3	5mC	52.1873	0.917579
Case 3	5mC	48.1729	0.917579
Case 3	5mC	74.668	0.917579
Case 3	5mC	69.0478	0.917579
Case 3	5mC	50.2374	1.03228
Case 3	5mC	54.4813	1.14697
Case 3	5mC	64.9187	1.03228
Case 3	5mC	49.2052	1.37637
Case 3	5mC	67.9008	1.37637
Case 3	5mC	46.5671	1.14697
Case 3	5mC	56.3164	1.26167
Case 3	5mC	47.8288	1.37637
Case 3	5mC	56.4311	1.37637
Case 3	5mC	44.5026	1.49107
Case 3	5mC	57.4634	1.49107
Case 3	5mC	41.7498	1.49107
Case 3	5mC	41.1764	1.60576
Case 3	5mC	89.5786	1.60576
Case 3	5mC	40.8323	1.49107
Case 3	5mC	128.002	1.72046
Case 3	5mC	51.8432	1.72046
Case 3	5mC	115.386	1.94985
Case 3	5mC	75.1268	1.83516
Case 3	5mC	44.2732	1.83516
Case 3	5mC	102.425	2.52334
Case 3	5mC	65.0334	1.94985
Case 3	5mC	86.8259	2.29395
Case 3	5mC	45.3055	2.29395
Case 3	5mC	126.741	2.52334
Case 3	5mC	54.1372	2.63804
Case 3	5mC	36.4738	2.29395
Case 3	5mC	56.2017	2.52334
Case 3	5mC	76.2738	2.40864
Case 3	5mC	39.6853	2.40864
Case 3	5mC	94.1665	2.63804
Case 3	5mC	57.3487	2.40864
Case 3	5mC	54.5959	2.63804
Case 3	5mC	78.453	2.86743
Case 3	5mC	82.8115	2.75274
Case 3	5mC	71.2271	2.75274
Case 3	5mC	39.6853	2.40864
Case 3	5mC	57.6928	2.98213
Case 3	5mC	84.0732	2.40864
Case 3	5mC	46.9112	2.75274
Case 3	5mC	40.947	2.98213
Case 3	5mC	58.9544	2.75274
Case 3	5mC	115.73	2.75274
Case 3	5mC	43.0115	2.75274
Case 3	5mC	90.3815	3.09683
Case 3	5mC	92.3314	2.98213
Case 3	5mC	190.168	3.21153
Case 3	5mC	105.522	3.32622
Case 3	5mC	81.8939	3.67032
Case 3	5mC	37.3913	3.67032
Case 3	5mC	68.4743	3.21153
Case 3	5mC	68.8184	3.44092
Case 3	5mC	85.1054	3.32622
Case 3	5mC	37.8501	3.32622
Case 3	5mC	77.8795	3.89971
Case 3	5mC	42.7821	4.12911
Case 3	5mC	120.088	3.67032
Case 3	5mC	61.8219	3.55562
Case 3	5mC	153.236	4.12911
Case 3	5mC	83.9585	4.12911
Case 3	5mC	94.74	3.21153
Case 3	5mC	51.4991	3.78501
Case 3	5mC	98.525	4.3585
Case 3	5mC	124.905	4.2438
Case 3	5mC	54.3666	4.2438
Case 3	5mC	54.94	3.67032
Case 3	5mC	59.4132	4.58789
Case 3	5mC	58.381	4.01441
Case 3	5mC	84.1879	4.58789
Case 3	5mC	205.079	4.3585
Case 3	5mC	58.6104	4.4732
Case 3	5mC	78.3383	4.70259
Case 3	5mC	68.4743	4.3585
Case 3	5mC	126.855	5.04668
Case 3	5mC	109.995	4.70259
Case 3	5mC	168.032	5.39078
Case 3	5mC	71.9153	5.84957
Case 3	5mC	68.3596	4.3585
Case 3	5mC	66.7539	6.19366
Case 3	5mC	62.3954	5.84957
Case 3	5mC	95.0841	5.84957
Case 3	5mC	43.3556	5.84957
Case 3	5mC	126.167	5.50547
Case 3	5mC	97.3781	5.96426
Case 3	5mC	116.762	5.16138
Case 3	5mC	92.4461	6.65245
Case 3	5mC	116.418	5.39078
Case 3	5mC	73.0622	5.39078
Case 3	5mC	81.2057	6.30835
Case 3	5mC	169.293	6.42305
Case 3	5mC	43.9291	5.96426
Case 3	5mC	142.454	5.96426
Case 3	5mC	134.655	7.11124
Case 3	5mC	167.573	6.19366
Case 3	5mC	125.823	5.50547
Case 3	5mC	93.8224	6.30835
Case 3	5mC	60.7896	7.11124
Case 3	5mC	162.411	6.76715
Case 3	5mC	93.4784	7.22593
Case 3	5mC	156.447	8.25821
Case 3	5mC	116.188	6.19366
Case 3	5mC	121.694	7.68472
Case 3	5mC	57.8075	6.07896
Case 3	5mC	111.601	6.65245
Case 3	5mC	153.465	7.34063
Case 3	5mC	183.401	7.91412
Case 3	5mC	92.5608	6.88184
Case 3	5mC	53.7931	7.79942
Case 3	5mC	115.615	7.57003
Case 3	5mC	105.063	6.76715
Case 3	5mC	208.52	8.717
Case 3	5mC	87.6288	8.6023
Case 3	5mC	76.8472	8.02882
Case 3	5mC	115.959	8.6023
Case 3	5mC	227.101	8.6023
Case 3	5mC	99.3279	9.06109
Case 3	5mC	90.3815	7.79942
Case 3	5mC	143.257	9.97867
Case 3	5mC	57.4634	8.6023
Case 3	5mC	170.44	10.3228
Case 3	5mC	88.8905	10.3228
Case 3	5mC	92.6755	9.86397
Case 3	5mC	52.9902	9.17579
Case 3	5mC	69.736	11.2403
Case 3	5mC	192.118	12.2726
Case 3	5mC	131.443	13.5343
Case 3	5mC	127.658	10.8963
Case 3	5mC	121.235	13.1902
Case 3	5mC	80.1735	12.7314
Case 3	5mC	112.059	12.0432
Case 3	5mC	45.6496	13.1902
Case 3	5mC	43.8144	11.1256
Case 3	5mC	103.572	13.0755
Case 3	5mC	164.361	15.3694
Case 3	5mC	123.07	14.9107
Case 3	5mC	158.856	16.6311
Case 3	5mC	105.177	14.4519
Case 3	5mC	182.254	17.8928
Case 3	5mC	116.877	18.4663
Case 3	5mC	182.598	17.2046
Case 3	5mC	201.867	17.5487
Case 3	5mC	208.061	24.4305
Case 3	5mC	98.2956	19.1545
Case 3	5mC	57.9222	27.7568
Case 3	5mC	125.135	26.0363
Case 3	5mC	95.5429	26.2657
Case 3	5mC	127.314	28.1009
Case 3	5mC	71.4565	22.8248
Case 3	5mC	166.311	22.1366
Case 3	5mC	89.5786	23.9718
Case 3	5mC	130.87	27.6421
Case 3	5mC	205.767	27.6421
Case 3	5mC	221.137	29.8213
Case 3	5mC	203.932	26.6098
Case 3	5mC	304.98	29.7066
Case 3	5mC	68.589	33.721
Case 3	5mC	78.3383	31.6565
Case 3	5mC	190.283	34.868
Case 3	5mC	318.4	40.4882
Case 3	5mC	137.178	35.4415
Case 3	5mC	111.945	28.9037
Case 3	5mC	112.748	38.9971
Case 3	5mC	304.407	47.9435
Case 3	5mC	367.49	47.2553
Case 3	5mC	170.44	76.159
Case 3	5mC	183.172	86.7112
Case 3	5mC	101.048	100.475
Case 3	5hmC	36.3591	0
Case 3	5hmC	36.3591	0
Case 3	5hmC	36.5885	0
Case 3	5hmC	36.9326	0
Case 3	5hmC	37.1619	0
Case 3	5hmC	37.3913	0
Case 3	5hmC	37.506	0
Case 3	5hmC	37.7354	0
Case 3	5hmC	38.9971	0
Case 3	5hmC	39.5706	0
Case 3	5hmC	39.5706	0
Case 3	5hmC	39.8	0
Case 3	5hmC	39.9147	0
Case 3	5hmC	40.2588	0
Case 3	5hmC	40.4882	0
Case 3	5hmC	40.7176	0
Case 3	5hmC	42.2086	0
Case 3	5hmC	42.7821	0
Case 3	5hmC	43.1262	0
Case 3	5hmC	43.1262	0
Case 3	5hmC	43.3556	0
Case 3	5hmC	43.9291	0
Case 3	5hmC	44.0438	0
Case 3	5hmC	44.0438	0
Case 3	5hmC	44.1585	0
Case 3	5hmC	44.2732	0
Case 3	5hmC	44.5026	0
Case 3	5hmC	44.8467	0
Case 3	5hmC	44.9614	0
Case 3	5hmC	45.1908	0
Case 3	5hmC	45.7643	0
Case 3	5hmC	45.9936	0
Case 3	5hmC	46.1083	0
Case 3	5hmC	46.3377	0
Case 3	5hmC	47.4847	0
Case 3	5hmC	48.0582	0
Case 3	5hmC	48.0582	0
Case 3	5hmC	48.1729	0
Case 3	5hmC	48.6317	0
Case 3	5hmC	49.0905	0
Case 3	5hmC	49.2052	0
Case 3	5hmC	49.3199	0
Case 3	5hmC	49.7787	0
Case 3	5hmC	50.2374	0
Case 3	5hmC	50.3521	0
Case 3	5hmC	50.4668	0
Case 3	5hmC	50.6962	0
Case 3	5hmC	51.3844	0
Case 3	5hmC	53.6784	0
Case 3	5hmC	54.0225	0
Case 3	5hmC	54.3666	0
Case 3	5hmC	55.1694	0
Case 3	5hmC	55.1694	0
Case 3	5hmC	56.087	0
Case 3	5hmC	56.087	0
Case 3	5hmC	57.9222	0
Case 3	5hmC	58.381	0
Case 3	5hmC	58.4957	0
Case 3	5hmC	58.9544	0
Case 3	5hmC	59.7573	0
Case 3	5hmC	59.7573	0
Case 3	5hmC	59.872	0
Case 3	5hmC	60.1014	0
Case 3	5hmC	60.3308	0
Case 3	5hmC	60.9043	0
Case 3	5hmC	61.2484	0
Case 3	5hmC	61.9366	0
Case 3	5hmC	63.657	0
Case 3	5hmC	63.7717	0
Case 3	5hmC	65.1481	0
Case 3	5hmC	65.3775	0
Case 3	5hmC	65.8363	0
Case 3	5hmC	67.7861	0
Case 3	5hmC	68.8184	0
Case 3	5hmC	70.883	0
Case 3	5hmC	72.374	0
Case 3	5hmC	72.7181	0
Case 3	5hmC	75.1268	0
Case 3	5hmC	75.1268	0
Case 3	5hmC	75.3562	0
Case 3	5hmC	76.6178	0
Case 3	5hmC	78.1089	0
Case 3	5hmC	79.3706	0
Case 3	5hmC	80.6322	0
Case 3	5hmC	82.0086	0
Case 3	5hmC	87.8582	0
Case 3	5hmC	89.3493	0
Case 3	5hmC	89.5786	0
Case 3	5hmC	90.0374	0
Case 3	5hmC	90.3815	0
Case 3	5hmC	95.7723	0
Case 3	5hmC	97.034	0
Case 3	5hmC	100.131	0
Case 3	5hmC	100.36	0
Case 3	5hmC	103.113	0
Case 3	5hmC	105.866	0
Case 3	5hmC	109.307	0
Case 3	5hmC	109.421	0
Case 3	5hmC	109.421	0
Case 3	5hmC	109.651	0
Case 3	5hmC	111.371	0
Case 3	5hmC	114.468	0
Case 3	5hmC	115.271	0
Case 3	5hmC	118.138	0
Case 3	5hmC	130.984	0
Case 3	5hmC	132.131	0
Case 3	5hmC	132.82	0
Case 3	5hmC	138.096	0
Case 3	5hmC	139.013	0
Case 3	5hmC	142.684	0
Case 3	5hmC	145.207	0
Case 3	5hmC	162.297	0
Case 3	5hmC	50.1227	0.114697
Case 3	5hmC	44.6173	0.114697
Case 3	5hmC	53.6784	0.114697
Case 3	5hmC	67.4421	0.114697
Case 3	5hmC	120.318	0.114697
Case 3	5hmC	100.934	0.114697
Case 3	5hmC	126.282	0.114697
Case 3	5hmC	195.444	0.114697
Case 3	5hmC	56.7752	0.114697
Case 3	5hmC	88.4317	0.114697
Case 3	5hmC	54.1372	0.114697
Case 3	5hmC	74.2092	0.114697
Case 3	5hmC	75.7003	0.229395
Case 3	5hmC	50.0081	0.229395
Case 3	5hmC	147.616	0.229395
Case 3	5hmC	97.1487	0.229395
Case 3	5hmC	77.4207	0.229395
Case 3	5hmC	102.539	0.229395
Case 3	5hmC	58.0369	0.229395
Case 3	5hmC	57.3487	0.344092
Case 3	5hmC	49.5493	0.344092
Case 3	5hmC	101.737	0.344092
Case 3	5hmC	72.4887	0.344092
Case 3	5hmC	112.748	0.458789
Case 3	5hmC	94.8547	0.458789
Case 3	5hmC	222.742	0.458789
Case 3	5hmC	38.653	0.458789
Case 3	5hmC	75.9297	0.573487
Case 3	5hmC	55.0547	0.573487
Case 3	5hmC	80.6322	0.573487
Case 3	5hmC	134.311	0.688184
Case 3	5hmC	60.6749	0.688184
Case 3	5hmC	66.7539	0.688184
Case 3	5hmC	49.2052	0.802882
Case 3	5hmC	90.2668	0.802882
Case 3	5hmC	58.2663	0.802882
Case 3	5hmC	83.9585	0.802882
Case 3	5hmC	122.841	0.917579
Case 3	5hmC	39.2265	0.802882
Case 3	5hmC	54.3666	0.917579
Case 3	5hmC	42.5527	0.802882
Case 3	5hmC	113.665	0.917579
Case 3	5hmC	55.1694	0.917579
Case 3	5hmC	59.9867	1.03228
Case 3	5hmC	49.8934	1.03228
Case 3	5hmC	249.467	1.03228
Case 3	5hmC	149.336	1.03228
Case 3	5hmC	91.0697	1.03228
Case 3	5hmC	49.664	1.14697
Case 3	5hmC	102.884	1.14697
Case 3	5hmC	107.816	1.14697
Case 3	5hmC	42.7821	1.14697
Case 3	5hmC	51.9579	1.26167
Case 3	5hmC	108.618	1.49107
Case 3	5hmC	52.0726	1.37637
Case 3	5hmC	72.374	1.49107
Case 3	5hmC	49.3199	1.26167
Case 3	5hmC	119.515	1.37637
Case 3	5hmC	86.023	1.60576
Case 3	5hmC	68.7037	1.60576
Case 3	5hmC	36.3591	1.49107
Case 3	5hmC	176.978	1.94985
Case 3	5hmC	61.3631	1.94985
Case 3	5hmC	122.267	2.06455
Case 3	5hmC	62.166	1.72046
Case 3	5hmC	91.8726	2.06455
Case 3	5hmC	49.2052	2.29395
Case 3	5hmC	90.955	2.75274
Case 3	5hmC	55.6282	2.63804
Case 3	5hmC	79.8294	2.63804
Case 3	5hmC	57.9222	2.63804
Case 3	5hmC	92.7902	2.98213
Case 3	5hmC	73.6357	2.98213
Case 3	5hmC	98.2956	2.40864
Case 3	5hmC	101.966	2.98213
Case 3	5hmC	88.317	2.86743
Case 3	5hmC	114.353	3.21153
Case 3	5hmC	80.9763	3.21153
Case 3	5hmC	75.815	3.21153
Case 3	5hmC	109.536	3.44092
Case 3	5hmC	68.9331	3.78501
Case 3	5hmC	88.8905	4.12911
Case 3	5hmC	144.519	3.55562
Case 3	5hmC	150.712	3.67032
Case 3	5hmC	57.234	5.27608
Case 3	5hmC	47.2553	4.2438
Case 3	5hmC	170.555	5.27608
Case 3	5hmC	42.7821	5.62017
Case 3	5hmC	52.6461	4.4732
Case 3	5hmC	137.866	5.39078
Case 3	5hmC	118.138	5.50547
Case 3	5hmC	172.734	6.07896
Case 3	5hmC	91.5285	7.34063
Case 3	5hmC	126.626	6.07896
Case 3	5hmC	112.403	7.22593
Case 3	5hmC	87.9729	6.30835
Case 3	5hmC	77.7648	6.42305
Case 3	5hmC	47.7141	7.79942
Case 3	5hmC	39.4559	6.76715
Case 3	5hmC	42.438	7.79942
Case 3	5hmC	72.2593	9.17579
Case 3	5hmC	48.8611	8.14351
Case 3	5hmC	47.2553	7.91412
Case 3	5hmC	145.551	10.4375
Case 3	5hmC	206.685	13.7637
Case 3	5hmC	123.185	10.7816
Case 3	5hmC	85.4495	15.9429
Case 3	5hmC	41.5204	22.366
Case 3	5hmC	42.0939	13.7637
Case 3	5hmC	69.8507	28.2156
Case 3	5hmC	134.54	29.2478
Case 3	5hmC	293.969	30.3948
Case 3	5hmC	89.464	28.6743
Case 3	5hmC	40.1441	40.1441
Case 3	5hmC	610.305	41.2911
Case 3	5hmC	188.218	56.7752
Case 3	5hmC	198.541	52.302
Case 3	5hmC	181.107	99.672
Case 1	secondary only	32.3447	0
Case 1	secondary only	36.5885	0
Case 1	secondary only	36.5885	0
Case 1	secondary only	36.9326	0
Case 1	secondary only	37.6207	0
Case 1	secondary only	37.9648	0
Case 1	secondary only	38.3089	0
Case 1	secondary only	38.8824	0
Case 1	secondary only	39.6853	0
Case 1	secondary only	39.8	0
Case 1	secondary only	40.0294	0
Case 1	secondary only	40.0294	0
Case 1	secondary only	40.6029	0
Case 1	secondary only	41.4057	0
Case 1	secondary only	41.5204	0
Case 1	secondary only	42.0939	0
Case 1	secondary only	42.2086	0
Case 1	secondary only	42.3233	0
Case 1	secondary only	42.5527	0
Case 1	secondary only	43.2409	0
Case 1	secondary only	44.1585	0
Case 1	secondary only	44.2732	0
Case 1	secondary only	44.5026	0
Case 1	secondary only	44.6173	0
Case 1	secondary only	45.4202	0
Case 1	secondary only	45.4202	0
Case 1	secondary only	45.5349	0
Case 1	secondary only	45.9936	0
Case 1	secondary only	46.9112	0
Case 1	secondary only	47.0259	0
Case 1	secondary only	47.2553	0
Case 1	secondary only	47.4847	0
Case 1	secondary only	47.9435	0
Case 1	secondary only	48.1729	0
Case 1	secondary only	49.2052	0
Case 1	secondary only	49.2052	0
Case 1	secondary only	49.3199	0
Case 1	secondary only	49.8934	0
Case 1	secondary only	50.1227	0
Case 1	secondary only	50.3521	0
Case 1	secondary only	50.3521	0
Case 1	secondary only	50.4668	0
Case 1	secondary only	50.5815	0
Case 1	secondary only	50.8109	0
Case 1	secondary only	51.0403	0
Case 1	secondary only	51.155	0
Case 1	secondary only	51.3844	0
Case 1	secondary only	51.6138	0
Case 1	secondary only	51.7285	0
Case 1	secondary only	52.0726	0
Case 1	secondary only	52.0726	0
Case 1	secondary only	52.5314	0
Case 1	secondary only	53.2196	0
Case 1	secondary only	53.3343	0
Case 1	secondary only	53.449	0
Case 1	secondary only	53.9078	0
Case 1	secondary only	54.8253	0
Case 1	secondary only	55.2841	0
Case 1	secondary only	55.3988	0
Case 1	secondary only	55.3988	0
Case 1	secondary only	55.3988	0
Case 1	secondary only	55.5135	0
Case 1	secondary only	55.9723	0
Case 1	secondary only	55.9723	0
Case 1	secondary only	56.087	0
Case 1	secondary only	56.3164	0
Case 1	secondary only	56.5458	0
Case 1	secondary only	56.5458	0
Case 1	secondary only	58.1516	0
Case 1	secondary only	58.1516	0
Case 1	secondary only	58.6104	0
Case 1	secondary only	59.9867	0
Case 1	secondary only	60.3308	0
Case 1	secondary only	60.4455	0
Case 1	secondary only	60.9043	0
Case 1	secondary only	61.2484	0
Case 1	secondary only	62.166	0
Case 1	secondary only	63.3129	0
Case 1	secondary only	63.657	0
Case 1	secondary only	64.3452	0
Case 1	secondary only	65.7216	0
Case 1	secondary only	65.8363	0
Case 1	secondary only	66.7539	0
Case 1	secondary only	67.098	0
Case 1	secondary only	69.1625	0
Case 1	secondary only	69.3919	0
Case 1	secondary only	69.3919	0
Case 1	secondary only	69.5066	0
Case 1	secondary only	69.5066	0
Case 1	secondary only	69.6213	0
Case 1	secondary only	70.0801	0
Case 1	secondary only	70.4242	0
Case 1	secondary only	71.4565	0
Case 1	secondary only	71.8006	0
Case 1	secondary only	72.7181	0
Case 1	secondary only	73.0622	0
Case 1	secondary only	73.9798	0
Case 1	secondary only	73.9798	0
Case 1	secondary only	74.5533	0
Case 1	secondary only	75.3562	0
Case 1	secondary only	76.9619	0
Case 1	secondary only	79.0265	0
Case 1	secondary only	80.0588	0
Case 1	secondary only	80.2882	0
Case 1	secondary only	81.091	0
Case 1	secondary only	81.3204	0
Case 1	secondary only	82.238	0
Case 1	secondary only	84.3026	0
Case 1	secondary only	87.9729	0
Case 1	secondary only	88.5464	0
Case 1	secondary only	88.7758	0
Case 1	secondary only	89.808	0
Case 1	secondary only	90.1521	0
Case 1	secondary only	90.1521	0
Case 1	secondary only	93.5931	0
Case 1	secondary only	94.8547	0
Case 1	secondary only	96.9193	0
Case 1	secondary only	97.6075	0
Case 1	secondary only	99.4426	0
Case 1	secondary only	100.59	0
Case 1	secondary only	101.278	0
Case 1	secondary only	102.195	0
Case 1	secondary only	103.113	0
Case 1	secondary only	104.145	0
Case 1	secondary only	104.948	0
Case 1	secondary only	106.898	0
Case 1	secondary only	107.471	0
Case 1	secondary only	109.307	0
Case 1	secondary only	109.651	0
Case 1	secondary only	111.256	0
Case 1	secondary only	113.55	0
Case 1	secondary only	114.124	0
Case 1	secondary only	117.565	0
Case 1	secondary only	118.482	0
Case 1	secondary only	119.171	0
Case 1	secondary only	119.285	0
Case 1	secondary only	122.153	0
Case 1	secondary only	128.117	0
Case 1	secondary only	128.805	0
Case 1	secondary only	131.673	0
Case 1	secondary only	132.361	0
Case 1	secondary only	132.934	0
Case 1	secondary only	133.393	0
Case 1	secondary only	133.967	0
Case 1	secondary only	136.26	0
Case 1	secondary only	140.963	0
Case 1	secondary only	141.422	0
Case 1	secondary only	144.748	0
Case 1	secondary only	150.139	0
Case 1	secondary only	152.433	0
Case 1	secondary only	160.347	0
Case 1	secondary only	162.182	0
Case 1	secondary only	167.688	0
Case 1	secondary only	172.046	0
Case 1	secondary only	174.455	0
Case 1	secondary only	174.799	0
Case 1	secondary only	175.028	0
Case 1	secondary only	181.337	0
Case 1	secondary only	182.369	0
Case 1	secondary only	191.774	0
Case 1	secondary only	194.756	0
Case 1	secondary only	208.52	0
Case 1	secondary only	211.731	0
Case 1	secondary only	212.19	0
Case 1	secondary only	70.883	0.114697
Case 1	secondary only	66.5245	0.114697
Case 1	secondary only	102.081	0.114697
Case 1	secondary only	60.7896	0.114697
Case 1	secondary only	43.3556	0.114697
Case 1	secondary only	65.8363	0.114697
Case 1	secondary only	54.4813	0.114697
Case 1	secondary only	139.931	0.114697
Case 1	secondary only	48.9758	0.114697
Case 1	secondary only	55.2841	0.114697
Case 1	secondary only	83.1556	0.114697
Case 1	secondary only	176.06	0.114697
Case 1	secondary only	38.653	0.114697
Case 1	secondary only	128.461	0.114697
Case 1	secondary only	62.7395	0.114697
Case 1	secondary only	94.5106	0.114697
Case 1	secondary only	53.449	0.114697
Case 1	secondary only	51.8432	0.114697
Case 1	secondary only	180.534	0.114697
Case 1	secondary only	92.4461	0.114697
Case 1	secondary only	130.64	0.229395
Case 1	secondary only	136.031	0.229395
Case 1	secondary only	65.1481	0.229395
Case 1	secondary only	153.236	0.229395
Case 1	secondary only	46.4524	0.229395
Case 1	secondary only	53.7931	0.229395
Case 1	secondary only	128.117	0.344092
Case 1	secondary only	49.4346	0.344092
Case 1	secondary only	87.2847	0.344092
Case 1	secondary only	105.177	0.344092
Case 1	secondary only	55.8576	0.344092
Case 1	secondary only	89.1199	0.344092
Case 1	secondary only	100.016	0.344092
Case 1	secondary only	66.1804	0.344092
Case 1	secondary only	115.386	0.344092
Case 1	secondary only	60.9043	0.344092
Case 1	secondary only	121.809	0.344092
Case 1	secondary only	55.1694	0.458789
Case 1	secondary only	63.1983	0.458789
Case 1	secondary only	61.2484	0.458789
Case 1	secondary only	37.9648	0.458789
Case 1	secondary only	88.2023	0.458789
Case 1	secondary only	74.7827	0.458789
Case 1	secondary only	49.4346	0.458789
Case 1	secondary only	66.4098	0.458789
Case 1	secondary only	175.028	0.573487
Case 1	secondary only	52.7608	0.573487
Case 1	secondary only	72.8328	0.573487
Case 1	secondary only	117.106	0.573487
Case 1	secondary only	196.477	0.573487
Case 1	secondary only	71.3418	0.573487
Case 1	secondary only	202.67	0.573487
Case 1	secondary only	118.138	0.688184
Case 1	secondary only	260.134	0.688184
Case 1	secondary only	40.7176	0.688184
Case 1	secondary only	98.9838	0.802882
Case 1	secondary only	41.1764	0.802882
Case 1	secondary only	259.331	0.802882
Case 1	secondary only	90.7256	0.802882
Case 1	secondary only	50.0081	0.802882
Case 1	secondary only	59.0691	0.917579
Case 1	secondary only	72.0299	0.917579
Case 1	secondary only	48.7464	0.917579
Case 1	secondary only	90.8403	1.03228
Case 1	secondary only	40.8323	1.03228
Case 1	secondary only	60.3308	1.14697
Case 1	secondary only	75.1268	1.03228
Case 1	secondary only	105.866	1.14697
Case 1	secondary only	81.2057	1.14697
Case 1	secondary only	116.991	1.14697
Case 1	secondary only	113.894	1.14697
Case 1	secondary only	48.1729	1.14697
Case 1	secondary only	197.738	1.14697
Case 1	secondary only	55.9723	1.14697
Case 1	secondary only	43.6997	1.03228
Case 1	secondary only	88.2023	1.26167
Case 1	secondary only	85.6789	1.26167
Case 1	secondary only	46.9112	1.37637
Case 1	secondary only	51.4991	1.03228
Case 1	secondary only	108.16	1.26167
Case 1	secondary only	77.5354	1.14697
Case 1	secondary only	134.769	1.49107
Case 1	secondary only	64.5746	1.49107
Case 1	secondary only	42.6674	1.60576
Case 1	secondary only	90.0374	1.49107
Case 1	secondary only	91.2991	1.72046
Case 1	secondary only	49.2052	1.83516
Case 1	secondary only	95.887	1.94985
Case 1	secondary only	109.765	1.94985
Case 1	secondary only	99.5573	2.06455
Case 1	secondary only	59.6426	1.83516
Case 1	secondary only	99.672	2.17925
Case 1	secondary only	60.5602	2.17925
Case 1	secondary only	60.5602	2.40864
Case 1	secondary only	83.385	2.29395
Case 1	secondary only	72.4887	2.17925
Case 1	secondary only	124.217	2.06455
Case 1	secondary only	209.093	2.17925
Case 1	secondary only	68.4743	2.29395
Case 1	secondary only	72.8328	2.75274
Case 1	secondary only	45.3055	1.94985
Case 1	secondary only	101.507	3.21153
Case 1	secondary only	75.5856	2.52334
Case 1	secondary only	68.7037	2.40864
Case 1	secondary only	76.2738	3.09683
Case 1	secondary only	59.9867	2.86743
Case 1	secondary only	166.77	3.09683
Case 1	secondary only	92.3314	2.63804
Case 1	secondary only	166.082	3.44092
Case 1	secondary only	48.0582	3.09683
Case 1	secondary only	99.0985	2.75274
Case 1	secondary only	158.856	3.55562
Case 1	secondary only	99.3279	2.52334
Case 1	secondary only	127.543	2.63804
Case 1	secondary only	62.166	3.32622
Case 1	secondary only	119.744	3.44092
Case 1	secondary only	78.9118	3.78501
Case 1	secondary only	72.2593	3.89971
Case 1	secondary only	66.9833	4.81729
Case 1	secondary only	136.49	5.16138
Case 1	secondary only	57.0046	4.70259
Case 1	secondary only	90.4962	5.73487
Case 1	secondary only	79.4853	6.76715
Case 1	secondary only	143.028	6.53775
Case 1	secondary only	139.816	6.53775
Case 1	secondary only	69.8507	6.88184
Case 1	secondary only	64.9187	8.8317
Case 1	secondary only	31.4271	5.16138
Case 1	secondary only	131.443	7.57003
Case 1	secondary only	204.85	6.30835
Case 1	secondary only	219.301	8.6023
Case 1	secondary only	216.663	11.8138
Case 1	secondary only	78.453	13.649
Case 1	secondary only	59.5279	9.40518
Case 1	secondary only	42.438	12.6167
Case 1	secondary only	66.6392	10.7816
Case 1	secondary only	178.699	13.3049
Case 1	secondary only	188.104	14.3372
Case 1	secondary only	134.884	12.1579
Case 1	secondary only	78.9118	12.1579
Case 1	secondary only	66.1804	12.9608
Case 1	secondary only	122.497	22.1366
Case 1	secondary only	111.945	17.2046
Case 1	secondary only	59.872	16.7458
Case 1	secondary only	148.074	24.5452
Case 1	secondary only	244.994	31.4271
Case 1	secondary only	60.3308	19.8426
Case 1	secondary only	108.848	22.366
Case 1	secondary only	153.694	31.1977
Case 1	secondary only	50.0081	32.5741
Case 1	secondary only	217.007	32.5741
Case 1	secondary only	123.873	34.7533
Case 1	secondary only	174.913	38.9971
Case 1	secondary only	200.491	39.6853
Case 1	secondary only	48.517	48.2876
Case 1	secondary only	211.617	80.0588
Case 1	secondary only	86.023	85.7936
Case 1	secondary only	138.784	138.784

[truncated: 5 more sheets: FigS10-HCI, Tab1-PvLS-IPC, FigS16-PvLSv3-IPC, Hepatocytes, Sporozoites]
